# Supplementary material for: EPDR1 is a noncanonical effector of insulin-mediated angiogenesis regulated by an endothelial-specific TGF-β receptor complex
Source: J Biol Chem. 2022 Jul 21;298(9):102297. doi: 10.1016/j.jbc.2022.102297 (PMC9396412; doi:10.1016/j.jbc.2022.102297)
Supplement: Supplemental data [file mmc2.xlsx]

## Sheet: Sheet1
														Normalized abundance
														WT			KO			Tags
Accession	Peptide count	Unique peptides	Confidence score	Anova (p)	q Value	Max fold change	Power	Fractions	Occurrences	Highest mean condition	Lowest mean condition	Mass	Description	WT1	WT2	WT3	KO1	KO2	KO3	Anova p-value <= 0.05
CHSS2_MOUSE	6	5	212.99	0.000103686	0.0056606	34.9965	1	2;3	2	WT	KO	85481	Chondroitin sulfate synthase 2 OS=Mus musculus OX=10090 GN=Chpf PE=1 SV=1	167100	186684	95510	3853.58	3841.62	5143.07	x	cell adhesion, migration
FPRP_MOUSE (PTGFRN protein)	5	5	275.44	0.00485234	0.0186043	17.3205	0.983286	1;2	2	WT	KO	98660	Prostaglandin F2 receptor negative regulator OS=Mus musculus OX=10090 GN=Ptgfrn PE=1 SV=2	408417	1.14125e+06	373454	64033.2	19395.3	27603.1	x	cell adhesion
ACSA_MOUSE	5	5	238.33	0.0026729	0.0149215	15.3994	0.997323	2	1	WT	KO	78811	Acetyl-coenzyme A synthetase, cytoplasmic OS=Mus musculus OX=10090 GN=Acss2 PE=1 SV=2	984765	1.20039e+06	1.08556e+06	138024	39348.8	35019.6	x
DNJA4_MOUSE	5	5	195.34	0.0173298	0.0328564	14.1399	0.828579	3;5	2	WT	KO	44873	DnaJ homolog subfamily A member 4 OS=Mus musculus OX=10090 GN=Dnaja4 PE=1 SV=1	293847	503084	1.63269e+06	88624.1	23017.3	60185.1	x
EPDR1_MOUSE (MERP1; UCC1)	5	5	329.9	0.00109258	0.0102926	13.6166	0.999958	4;5	2	WT	KO	25469	Mammalian ependymin-related protein 1 OS=Mus musculus OX=10090 GN=Epdr1 PE=1 SV=1	7.43131e+06	8.23131e+06	3.62488e+06	636676	373273	406518	x	cell adhesion
OSTP_MOUSE	9	9	478.44	0.00388665	0.0167788	12.9708	0.99093	3	1	WT	KO	32440	Osteopontin OS=Mus musculus OX=10090 GN=Spp1 PE=1 SV=1	1.51515e+06	2.26648e+06	1.01456e+06	171361	52312.8	146093	x	aniogenesis- BMP signaling induces OSTP
SBP1_MOUSE	5	5	238.29	0.00342372	0.0162216	11.8745	0.99383	3	1	WT	KO	52480	Methanethiol oxidase OS=Mus musculus OX=10090 GN=Selenbp1 PE=1 SV=2	396073	194541	285820	43670.6	13752	16385.6	x
AT1B1_MOUSE	8	7	382.53	0.0223365	0.0373603	11.0287	0.771424	1;3;5	3	WT	KO	35172	Sodium/potassium-transporting ATPase subunit beta-1 OS=Mus musculus OX=10090 GN=Atp1b1 PE=1 SV=1	1.14431e+07	1.16874e+07	5.99195e+06	2.22057e+06	255894	164135	x
DHRS9_MOUSE	7	7	379.17	0.0172189	0.0328009	10.1496	0.829923	4	1	WT	KO	35220	Dehydrogenase/reductase SDR family member 9 OS=Mus musculus OX=10090 GN=Dhrs9 PE=2 SV=2	4.14955e+06	4.58094e+06	2.08659e+06	821335	106359	138067	x
UD16_MOUSE	13	5	789.26	0.00454902	0.0180102	9.61696	0.985899	3;5	2	WT	KO	60399	UDP-glucuronosyltransferase 1-6 OS=Mus musculus OX=10090 GN=Ugt1a6 PE=1 SV=1	1.64464e+06	1.94435e+06	1.99382e+06	371189	101075	108253	x
FSCN1_MOUSE	24	23	2075.5	0.00845504	0.0236262	9.56492	0.942832	1;2;3;4;5	5	WT	KO	54474	Fascin OS=Mus musculus OX=10090 GN=Fscn1 PE=1 SV=4	1.88244e+08	1.13474e+08	1.09254e+08	2.89998e+07	7.76493e+06	6.20179e+06	x
OSMR_MOUSE (OSM protein)	7	7	314.16	0.0146523	0.0304357	9.50608	0.861919	1	1	WT	KO	110160	Oncostatin-M-specific receptor subunit beta OS=Mus musculus OX=10090 GN=Osmr PE=1 SV=1	391548	1.42422e+06	1.43168e+06	192282	70147	79189.9	x
SEPT5_MOUSE	10	9	545.67	0.0179466	0.0332302	9.22597	0.821161	5	1	WT	KO	42721	Septin-5 OS=Mus musculus OX=10090 GN=Septin5 PE=1 SV=2	3.23545e+06	3.32939e+06	3.82229e+06	902064	93998.8	129795	x
AL1A7_MOUSE	15	9	948.59	0.00321312	0.0158229	8.5505	0.994965	3	1	WT	KO	54553	Aldehyde dehydrogenase, cytosolic 1 OS=Mus musculus OX=10090 GN=Aldh1a7 PE=1 SV=1	2.95247e+06	2.24474e+06	2.54208e+06	487562	271696	145869	x
ANXA8_MOUSE	13	13	963.46	0.00367714	0.0164222	8.37056	0.992309	4;5	2	WT	KO	36701	Annexin A8 OS=Mus musculus OX=10090 GN=Anxa8 PE=1 SV=2	1.22147e+07	1.73138e+07	1.21259e+07	2.9084e+06	1.11399e+06	953909	x
PEG10_MOUSE	11	10	790.61	0.000451924	0.00804144	8.36363	1	1;2;3	3	WT	KO	109779	Retrotransposon-derived protein PEG10 OS=Mus musculus OX=10090 GN=Peg10 PE=1 SV=2	2.55683e+06	2.61154e+06	2.27922e+06	424084	239921	226469	x
CBR3_MOUSE	15	14	1025.12	0.0187696	0.0338948	8.26989	0.811427	4;5	2	WT	KO	30934	Carbonyl reductase [NADPH] 3 OS=Mus musculus OX=10090 GN=Cbr3 PE=1 SV=1	2.47808e+07	1.89365e+07	1.31034e+07	5.2618e+06	859919	749064	x
GSTM5_MOUSE	6	5	349.02	0.0280483	0.0416393	7.92714	0.714493	4	1	WT	KO	26617	Glutathione S-transferase Mu 5 OS=Mus musculus OX=10090 GN=Gstm5 PE=1 SV=1	538174	815196	252657	149444	33119.6	20035.5	x
CBR2_MOUSE	12	12	590.67	0.0115859	0.0272539	7.76059	0.901889	4	1	WT	KO	25942	Carbonyl reductase [NADPH] 2 OS=Mus musculus OX=10090 GN=Cbr2 PE=1 SV=1	7.0159e+06	6.2048e+06	3.08425e+06	1.14165e+06	277631	681712	x
RHOX5_MOUSE	12	12	1133.58	0.00427614	0.017691	7.74656	0.988089	4;5	2	WT	KO	23031	Homeobox protein Rhox5 OS=Mus musculus OX=10090 GN=Rhox5 PE=2 SV=1	8.47003e+06	1.13834e+07	7.64468e+06	1.50904e+06	1.50594e+06	534735	x
COCA1_MOUSE	8	8	307.73	0.000252881	0.00693021	7.69507	1	1	1	WT	KO	340004	Collagen alpha-1(XII) chain OS=Mus musculus OX=10090 GN=Col12a1 PE=2 SV=3	317285	253104	255405	47080.3	31188.1	29046.3	x
HBAP1_MOUSE	7	7	338.6	0.00162464	0.0117527	7.65138	0.999661	2;3	2	WT	KO	54361	HSPB1-associated protein 1 OS=Mus musculus OX=10090 GN=Hspbap1 PE=1 SV=2	1.7211e+06	1.26221e+06	1.59411e+06	306774	127921	163553	x
CAVN3_MOUSE	17	17	1018.78	0.0259165	0.0398157	7.4878	0.734765	4;5	2	WT	KO	27837	Caveolae-associated protein 3 OS=Mus musculus OX=10090 GN=Cavin3 PE=1 SV=1	2.1737e+07	1.92062e+07	2.28805e+07	7.04911e+06	746884	727704	x
ABLM1_MOUSE	8	7	446.16	0.00330199	0.0158947	7.27077	0.9945	2;3;5	3	WT	KO	96743	Actin-binding LIM protein 1 OS=Mus musculus OX=10090 GN=Ablim1 PE=1 SV=1	1.78409e+06	1.25787e+06	1.6367e+06	329715	201895	111879	x
ANXA6_MOUSE	48	47	3366.86	0.00323152	0.0158229	7.25453	0.99487	1;2;3;4;5	5	WT	KO	75837	Annexin A6 OS=Mus musculus OX=10090 GN=Anxa6 PE=1 SV=3	9.82523e+07	1.00386e+08	8.8583e+07	2.27119e+07	8.25039e+06	8.62966e+06	x
NAAA_MOUSE	10	9	446.27	0.00381067	0.0166485	7.09092	0.991443	4;5	2	WT	KO	40050	N-acylethanolamine-hydrolyzing acid amidase OS=Mus musculus OX=10090 GN=Naaa PE=1 SV=2	2.13651e+06	2.31136e+06	1.18031e+06	356469	154361	282886	x
STK10_MOUSE	6	5	294.56	0.000375862	0.00781419	6.96479	1	1	1	WT	KO	111836	Serine/threonine-protein kinase 10 OS=Mus musculus OX=10090 GN=Stk10 PE=1 SV=2	500483	582704	659865	82088.8	106468	61709.3	x
PCOC1_MOUSE	7	7	349.39	0.00243776	0.0142608	6.84803	0.998097	3;5	2	WT	KO	50136	Procollagen C-endopeptidase enhancer 1 OS=Mus musculus OX=10090 GN=Pcolce PE=1 SV=2	3.31141e+06	2.97971e+06	1.75391e+06	531959	380547	262290	x
DCLK1_MOUSE;DCX_MOUSE	6	6	280.36	0.0165969	0.0321751	6.48416	0.837525	4;5	2	WT	KO	84101	Serine/threonine-protein kinase DCLK1 OS=Mus musculus OX=10090 GN=Dclk1 PE=1 SV=1	2.06783e+06	2.12934e+06	1.94027e+06	646612	200092	99825	x
PGFRB_MOUSE	17	15	841.35	0.00288654	0.0152508	6.45581	0.996487	1;4	2	WT	KO	122712	Platelet-derived growth factor receptor beta OS=Mus musculus OX=10090 GN=Pdgfrb PE=1 SV=2	2.81141e+06	3.18011e+06	2.03677e+06	652609	296371	294594	x
AIM2_MOUSE	7	7	246.17	0.00627063	0.0206911	6.39697	0.969031	5	1	WT	KO	40130	Interferon-inducible protein AIM2 OS=Mus musculus OX=10090 GN=Aim2 PE=1 SV=2	238585	578957	612177	98328.2	66088.5	59082.6	x
IQCB1_MOUSE	7	6	335.51	0.00194623	0.0128241	6.37882	0.999234	3;5	2	WT	KO	68691	IQ calmodulin-binding motif-containing protein 1 OS=Mus musculus OX=10090 GN=Iqcb1 PE=1 SV=2	691659	751055	989288	191852	87833.5	101577	x
CA3A1_MOUSE	11	11	542.39	0.00192396	0.012747	6.36964	0.999271	1;2	2	WT	KO	100046	Calcium-activated chloride channel regulator 3A-1 OS=Mus musculus OX=10090 GN=Clca3a1 PE=1 SV=1	1.16946e+06	1.14202e+06	1.21581e+06	289569	123427	140770	x
IF2B3_MOUSE	21	15	1561.67	0.00329551	0.0158947	6.35981	0.994535	2;3;5	3	WT	KO	63535	Insulin-like growth factor 2 mRNA-binding protein 3 OS=Mus musculus OX=10090 GN=Igf2bp3 PE=1 SV=1	2.09675e+07	2.49799e+07	2.07865e+07	5.53304e+06	3.01542e+06	1.94459e+06	x
PDK3_MOUSE	18	17	1108.2	0.0074639	0.0225752	6.29987	0.955159	3;5	2	WT	KO	47893	[Pyruvate dehydrogenase (acetyl-transferring)] kinase isozyme 3, mitochondrial OS=Mus musculus OX=10090 GN=Pdk3 PE=1 SV=1	7.63735e+06	9.28861e+06	7.11684e+06	2.35708e+06	706632	752683	x
SMRD3_MOUSE	18	9	1191.45	0.0117349	0.0272907	6.21129	0.899921	3	1	WT	KO	54951	SWI/SNF-related matrix-associated actin-dependent regulator of chromatin subfamily D member 3 OS=Mus musculus OX=10090 GN=Smarcd3 PE=1 SV=2	3.09377e+06	2.14221e+06	2.98843e+06	848711	282812	192582	x
H11_MOUSE	12	7	1144.75	0.0169929	0.03268	6.1683	0.832674	1;2;3;4;5	5	WT	KO	21772	Histone H1.1 OS=Mus musculus OX=10090 GN=H1-1 PE=1 SV=2	7.26675e+07	7.45547e+07	4.12249e+07	2.06896e+07	4.7835e+06	5.07777e+06	x
CO1A1_MOUSE;CO5A2_MOUSE	57	55	4111.04	0.0150535	0.0307919	5.93389	0.856813	1;2;4	3	WT	KO	137948	Collagen alpha-1(I) chain OS=Mus musculus OX=10090 GN=Col1a1 PE=1 SV=4	7.21413e+07	8.29091e+07	6.48218e+07	2.20015e+07	4.17954e+06	1.08726e+07	x
CO3A1_MOUSE;CO2A1_MOUSE	56	53	3606.66	0.00823692	0.0234252	5.90887	0.945591	1;2;3;4	4	WT	KO	138858	Collagen alpha-1(III) chain OS=Mus musculus OX=10090 GN=Col3a1 PE=1 SV=4	3.86937e+07	4.53363e+07	3.71551e+07	1.23909e+07	3.31509e+06	4.80304e+06	x
ECHD3_MOUSE	5	5	272.41	0.00366511	0.0163988	5.90306	0.992385	4	1	WT	KO	32382	Enoyl-CoA hydratase domain-containing protein 3, mitochondrial OS=Mus musculus OX=10090 GN=Echdc3 PE=1 SV=1	2.77651e+06	1.95053e+06	1.47337e+06	524646	270931	254797	x
MXRA8_MOUSE	8	8	349.8	0.0177789	0.0330568	5.8569	0.823168	3;5	2	WT	KO	49719	Matrix remodeling-associated protein 8 OS=Mus musculus OX=10090 GN=Mxra8 PE=1 SV=1	729838	906733	562989	136313	198857	40380.4	x
LY75_MOUSE	19	19	1122.96	0.00644859	0.0209702	5.83383	0.96705	1;2;3	3	WT	KO	197225	Lymphocyte antigen 75 OS=Mus musculus OX=10090 GN=Ly75 PE=1 SV=2	9.04282e+06	8.54739e+06	8.19065e+06	2.61163e+06	790179	1.01739e+06	x
STK39_MOUSE	6	6	283.26	0.000866423	0.00990287	5.79802	0.99999	2;3	2	WT	KO	60282	STE20/SPS1-related proline-alanine-rich protein kinase OS=Mus musculus OX=10090 GN=Stk39 PE=1 SV=1	891473	1.08038e+06	741451	192378	110362	165231	x
GSTA1_MOUSE;GSTA2_MOUSE;GSTA3_MOUSE;GSTA4_MOUSE	12	12	505.15	0.0244638	0.0388408	5.78451	0.749234	4	1	WT	KO	25592	Glutathione S-transferase A1 OS=Mus musculus OX=10090 GN=Gsta1 PE=1 SV=2	1.11546e+07	1.1963e+07	9.67106e+06	4.00946e+06	1.13423e+06	524669	x
ECM1_MOUSE	6	6	404.6	0.000656213	0.00889304	5.77223	0.999999	2;3	2	WT	KO	62792	Extracellular matrix protein 1 OS=Mus musculus OX=10090 GN=Ecm1 PE=1 SV=2	2.32862e+06	2.38001e+06	2.28052e+06	541729	284928	384165	x
PLOD1_MOUSE	30	28	1993.22	0.000875327	0.00992339	5.71787	0.99999	1;2;3	3	WT	KO	83542	Procollagen-lysine,2-oxoglutarate 5-dioxygenase 1 OS=Mus musculus OX=10090 GN=Plod1 PE=1 SV=1	3.39592e+07	4.86797e+07	4.77635e+07	9.92653e+06	7.1212e+06	5.75838e+06	x
E41L3_MOUSE	14	12	672.33	0.00457168	0.0180152	5.69786	0.98571	1;2;5	3	WT	KO	103274	Band 4.1-like protein 3 OS=Mus musculus OX=10090 GN=Epb41l3 PE=1 SV=1	2.3172e+06	2.29742e+06	2.34941e+06	412160	203494	606567	x
CP51A_MOUSE	25	25	1880.6	0.00436175	0.0177672	5.68419	0.987419	1;2;3;4;5	5	WT	KO	56739	Lanosterol 14-alpha demethylase OS=Mus musculus OX=10090 GN=Cyp51a1 PE=1 SV=1	1.61902e+08	1.60216e+08	1.41925e+08	4.58663e+07	1.76238e+07	1.81474e+07	x
ADDG_MOUSE	15	15	768.56	0.0166966	0.0323164	5.62874	0.8363	1;2;3	3	WT	KO	78728	Gamma-adducin OS=Mus musculus OX=10090 GN=Add3 PE=1 SV=2	7.60372e+06	3.31776e+06	3.08811e+06	1.43224e+06	575700	481004	x
T132A_MOUSE	9	9	458.49	0.00410411	0.017237	5.61205	0.989387	1	1	WT	KO	110171	Transmembrane protein 132A OS=Mus musculus OX=10090 GN=Tmem132a PE=1 SV=2	1.58844e+06	1.04228e+06	1.2384e+06	366790	150356	172284	x
CERU_MOUSE	13	11	597.47	0.00312629	0.0157209	5.50676	0.995398	1;3	2	WT	KO	121074	Ceruloplasmin OS=Mus musculus OX=10090 GN=Cp PE=1 SV=2	2.51107e+06	1.58991e+06	1.32964e+06	284296	458101	243775	x
EPS8_MOUSE	23	23	1491.17	0.001363	0.0111257	5.48581	0.999859	1;2;3;4;5	5	WT	KO	91680	Epidermal growth factor receptor kinase substrate 8 OS=Mus musculus OX=10090 GN=Eps8 PE=1 SV=2	6.23534e+06	6.0427e+06	6.4363e+06	1.51499e+06	1.17843e+06	717980	x
CO6A2_MOUSE	12	12	571.98	0.000463191	0.00804144	5.44018	1	1	1	WT	KO	110266	Collagen alpha-2(VI) chain OS=Mus musculus OX=10090 GN=Col6a2 PE=1 SV=3	4.01894e+06	4.05645e+06	3.38317e+06	824106	508122	774056	x
C170B_MOUSE	11	9	508.51	0.0102323	0.0256455	5.38995	0.919763	1	1	WT	KO	170718	Centrosomal protein of 170 kDa protein B OS=Mus musculus OX=10090 GN=Cep170b PE=1 SV=2	264171	246641	308698	89909.9	23029	39105.1	x
PLCG2_MOUSE;CLNK_MOUSE	13	13	489.51	0.00359878	0.0163789	5.21229	0.992797	1;2	2	WT	KO	147498	1-phosphatidylinositol 4,5-bisphosphate phosphodiesterase gamma-2 OS=Mus musculus OX=10090 GN=Plcg2 PE=1 SV=1	1.60639e+06	1.45735e+06	1.88426e+06	490823	262503	195968	x
PLIN2_MOUSE	8	8	355.7	0.00515267	0.019236	5.17872	0.98053	5	1	WT	KO	46617	Perilipin-2 OS=Mus musculus OX=10090 GN=Plin2 PE=1 SV=2	820631	880734	933845	283940	104216	120697	x
HSDL2_MOUSE	7	7	318.76	0.00243635	0.0142608	5.17541	0.998101	3	1	WT	KO	54174	Hydroxysteroid dehydrogenase-like protein 2 OS=Mus musculus OX=10090 GN=Hsdl2 PE=1 SV=1	1.99985e+06	1.57374e+06	1.2989e+06	231582	253839	456047	x
MPP7_MOUSE	11	11	412.87	0.00181064	0.0124647	5.15124	0.999442	3	1	WT	KO	65499	MAGUK p55 subfamily member 7 OS=Mus musculus OX=10090 GN=Mpp7 PE=1 SV=2	729746	536109	559461	90607.8	170424	93312.5	x
NHRF1_MOUSE	8	7	353.1	0.000362174	0.00767609	5.10036	1	3;4;5	3	WT	KO	38577	Na(+)/H(+) exchange regulatory cofactor NHE-RF1 OS=Mus musculus OX=10090 GN=Slc9a3r1 PE=1 SV=3	1.75337e+06	1.38748e+06	1.35601e+06	355406	292437	233834	x
UGDH_MOUSE	30	30	2351.22	0.00445835	0.0178369	5.09613	0.986644	1;2;3;4;5	5	WT	KO	54797	UDP-glucose 6-dehydrogenase OS=Mus musculus OX=10090 GN=Ugdh PE=1 SV=1	2.13219e+08	2.3237e+08	2.10479e+08	6.73002e+07	3.71213e+07	2.43171e+07	x	TGF beta induced; chondroitin-related
AB1IP_MOUSE	6	6	203.42	0.0318115	0.0441165	4.99307	0.681296	1;2	2	WT	KO	74272	Amyloid beta A4 precursor protein-binding family B member 1-interacting protein OS=Mus musculus OX=10090 GN=Apbb1ip PE=1 SV=2	887415	887348	994533	369698	137854	47075.2	x
ENAH_MOUSE	10	10	769.05	9.96415e-05	0.0056606	4.91921	1	1;2;3	3	WT	KO	85792	Protein enabled homolog OS=Mus musculus OX=10090 GN=Enah PE=1 SV=2	4.938e+06	4.97523e+06	4.41825e+06	1.09343e+06	798558	1.02138e+06	x
IF2B1_MOUSE	20	18	1466.15	0.00601368	0.02045	4.82866	0.971825	2;3;4;5	4	WT	KO	63411	Insulin-like growth factor 2 mRNA-binding protein 1 OS=Mus musculus OX=10090 GN=Igf2bp1 PE=1 SV=1	2.13125e+07	2.16019e+07	2.38123e+07	7.75899e+06	3.09604e+06	2.96383e+06	x
SUOX_MOUSE	7	7	527.61	0.0117035	0.0272907	4.82072	0.900336	3	1	WT	KO	60718	Sulfite oxidase, mitochondrial OS=Mus musculus OX=10090 GN=Suox PE=1 SV=2	1.12755e+06	1.94041e+06	1.75165e+06	581608	216030	202132	x
AL3A1_MOUSE;CAC1H_MOUSE	21	18	1172.1	0.0235037	0.0382732	4.73333	0.759098	3;5	2	WT	KO	50449	Aldehyde dehydrogenase, dimeric NADP-preferring OS=Mus musculus OX=10090 GN=Aldh3a1 PE=1 SV=2	1.518e+07	1.5071e+07	1.23094e+07	4.86188e+06	3.17205e+06	957723	x
CO6A1_MOUSE	24	24	1546.68	0.00190858	0.01268	4.7283	0.999296	1;2	2	WT	KO	108422	Collagen alpha-1(VI) chain OS=Mus musculus OX=10090 GN=Col6a1 PE=1 SV=1	1.3442e+07	1.11407e+07	1.05518e+07	2.98697e+06	1.57904e+06	2.86467e+06	x
FV1_MOUSE	7	7	451.49	1.80004e-05	0.00296318	4.66057	1	3	1	WT	KO	51964	Friend virus susceptibility protein 1 OS=Mus musculus OX=10090 GN=Fv1 PE=4 SV=1	1.73104e+06	1.83726e+06	1.62875e+06	364573	409928	340610	x
XDH_MOUSE;AOXC_MOUSE	19	18	1036.62	0.000605011	0.00881405	4.64318	0.999999	1	1	WT	KO	146468	Xanthine dehydrogenase/oxidase OS=Mus musculus OX=10090 GN=Xdh PE=1 SV=5	5.098e+06	3.86686e+06	4.37966e+06	1.0095e+06	723837	1.14067e+06	x
UFO_MOUSE	15	14	762.66	0.0104289	0.0259288	4.63462	0.917172	1;2;3;5	4	WT	KO	98128	Tyrosine-protein kinase receptor UFO OS=Mus musculus OX=10090 GN=Axl PE=1 SV=2	4.68628e+06	4.73729e+06	4.90751e+06	1.42245e+06	448803	1.22093e+06	x
NMNA3_MOUSE	5	5	238.42	0.0206823	0.0357998	4.56771	0.789534	4	1	WT	KO	27685	Nicotinamide/nicotinic acid mononucleotide adenylyltransferase 3 OS=Mus musculus OX=10090 GN=Nmnat3 PE=1 SV=1	605201	204602	238484	104212	55373.2	69914.2	x
LSS_MOUSE	23	23	1785.83	0.00567024	0.0199921	4.50172	0.975428	1;2;3;4;5	5	WT	KO	83088	Lanosterol synthase OS=Mus musculus OX=10090 GN=Lss PE=1 SV=2	5.99839e+07	4.40765e+07	4.62133e+07	1.75627e+07	7.05791e+06	8.76078e+06	x
HMCS1_MOUSE;HMCS2_MOUSE	29	29	2240.18	0.00290264	0.0152508	4.47801	0.996419	2;3;4;5	4	WT	KO	57532	Hydroxymethylglutaryl-CoA synthase, cytoplasmic OS=Mus musculus OX=10090 GN=Hmgcs1 PE=1 SV=1	9.79356e+07	1.1403e+08	8.76788e+07	3.24935e+07	1.92983e+07	1.51229e+07	x
GELS_MOUSE	33	32	2723.56	0.00545085	0.019658	4.44619	0.977641	1;2;3;4;5	5	WT	KO	85888	Gelsolin OS=Mus musculus OX=10090 GN=Gsn PE=1 SV=3	1.90766e+08	1.90629e+08	2.07127e+08	7.17972e+07	3.01534e+07	3.04149e+07	x
PAK1_MOUSE	16	6	981.55	0.0280635	0.0416393	4.39667	0.714352	1;2;3	3	WT	KO	60699	Serine/threonine-protein kinase PAK 1 OS=Mus musculus OX=10090 GN=Pak1 PE=1 SV=1	1.36846e+06	3.02775e+06	3.33961e+06	1.03657e+06	409381	313520	x
TPST1_MOUSE	6	5	200.89	0.0260182	0.0399192	4.39459	0.733772	5	1	WT	KO	42105	Protein-tyrosine sulfotransferase 1 OS=Mus musculus OX=10090 GN=Tpst1 PE=1 SV=1	148127	369357	126684	73992.7	33580.5	39008.6	x	glycoprotein***
AP1G2_MOUSE	12	10	505.74	0.00588136	0.0202048	4.34951	0.973232	2	1	WT	KO	87808	AP-1 complex subunit gamma-like 2 OS=Mus musculus OX=10090 GN=Ap1g2 PE=1 SV=2	1.27641e+06	890874	1.02249e+06	383335	160475	189555	x
DPP2_MOUSE	7	7	377.57	0.0242706	0.0386481	4.33226	0.751199	3	1	WT	KO	56218	Dipeptidyl peptidase 2 OS=Mus musculus OX=10090 GN=Dpp7 PE=1 SV=2	1.4087e+06	976265	1.15457e+06	460499	97818.4	258703	x
PGH1_MOUSE	14	13	943.76	0.00431229	0.017691	4.31123	0.987808	1;2;3;5	4	WT	KO	68998	Prostaglandin G/H synthase 1 OS=Mus musculus OX=10090 GN=Ptgs1 PE=1 SV=1	1.21438e+07	9.84062e+06	1.10144e+07	3.96094e+06	1.88281e+06	1.81038e+06	x
TRXR3_MOUSE	9	9	438.37	0.00593473	0.0203014	4.22651	0.972667	2;3	2	WT	KO	71275	Thioredoxin reductase 3 OS=Mus musculus OX=10090 GN=Txnrd3 PE=1 SV=3	1.25941e+06	1.41962e+06	1.11504e+06	477014	222556	198114	x
MYO7A_MOUSE;MYO7B_MOUSE	38	37	1837.18	0.0046381	0.0181877	4.20155	0.98515	1	1	WT	KO	254777	Unconventional myosin-VIIa OS=Mus musculus OX=10090 GN=Myo7a PE=1 SV=2	1.06566e+07	9.48062e+06	8.0028e+06	3.24214e+06	1.37857e+06	2.07683e+06	x
SYEM_MOUSE	12	12	543.94	0.0056354	0.019922	4.12565	0.975784	3	1	WT	KO	58290	Probable glutamate--tRNA ligase, mitochondrial OS=Mus musculus OX=10090 GN=Ears2 PE=1 SV=1	1.75823e+06	1.89767e+06	1.22776e+06	251139	370842	561752	x
SC65_MOUSE	6	6	266.97	0.00073043	0.00912715	4.07984	0.999997	3	1	WT	KO	51099	Endoplasmic reticulum protein SC65 OS=Mus musculus OX=10090 GN=P3h4 PE=1 SV=1	1.71437e+06	1.41456e+06	1.36651e+06	468478	333566	299824	x
KT3K_MOUSE	6	6	263.2	0.0149554	0.0306693	4.03851	0.858058	4;5	2	WT	KO	34446	Ketosamine-3-kinase OS=Mus musculus OX=10090 GN=Fn3krp PE=1 SV=2	1.1939e+06	1.28182e+06	752729	285934	132474	381010	x
CSTFT_MOUSE	19	7	1104.97	0.0122665	0.0279343	3.99805	0.892913	1;2;3	3	WT	KO	65820	Cleavage stimulation factor subunit 2 tau variant OS=Mus musculus OX=10090 GN=Cstf2t PE=1 SV=2	923852	981450	970902	380914	222949	115539	x
SEM3C_MOUSE	9	9	419.97	0.00343895	0.0162325	3.96186	0.993743	1;2	2	WT	KO	85235	Semaphorin-3C OS=Mus musculus OX=10090 GN=Sema3c PE=1 SV=2	1.27732e+06	1.07062e+06	1.25463e+06	435724	203043	270544	x
NUCG_MOUSE	6	6	284.81	0.000614004	0.00881405	3.92811	0.999999	4	1	WT	KO	32171	Endonuclease G, mitochondrial OS=Mus musculus OX=10090 GN=Endog PE=1 SV=1	1.84868e+06	1.66042e+06	1.29051e+06	477828	393488	350548	x
FRK_MOUSE	7	5	290.8	0.00132066	0.011102	3.89493	0.99988	3;5	2	WT	KO	58806	Tyrosine-protein kinase FRK OS=Mus musculus OX=10090 GN=Frk PE=1 SV=3	450845	558247	408632	127553	90081.9	146356	x
MANBA_MOUSE	6	6	282.89	0.0246115	0.0389016	3.89364	0.747737	1;2	2	WT	KO	100767	Beta-mannosidase OS=Mus musculus OX=10090 GN=Manba PE=1 SV=1	492801	318594	230615	153284	65808.8	48525.7	x
ECD_MOUSE	17	17	958.44	0.00784748	0.0228794	3.87586	0.950456	2;3	2	WT	KO	71665	Protein ecdysoneless homolog OS=Mus musculus OX=10090 GN=Ecd PE=1 SV=2	3.49886e+06	3.70081e+06	3.29276e+06	1.27468e+06	950262	482187	x
THTR_MOUSE	5	5	194.86	0.00032858	0.00742666	3.85819	1	4;5	2	WT	KO	33445	Thiosulfate sulfurtransferase OS=Mus musculus OX=10090 GN=Tst PE=1 SV=3	1.71605e+06	1.24927e+06	1.40192e+06	420686	382461	328790	x
DHB11_MOUSE;DHB13_MOUSE	9	9	411.79	0.00675566	0.0214246	3.78002	0.963553	4;5	2	WT	KO	32860	Estradiol 17-beta-dehydrogenase 11 OS=Mus musculus OX=10090 GN=Hsd17b11 PE=1 SV=1	4.11523e+06	3.22612e+06	2.14334e+06	1.08474e+06	828267	596159	x
SAMH1_MOUSE	24	24	1535.4	0.00455548	0.0180102	3.73196	0.985845	1;2;3	3	WT	KO	75845	Deoxynucleoside triphosphate triphosphohydrolase SAMHD1 OS=Mus musculus OX=10090 GN=Samhd1 PE=1 SV=3	1.66914e+07	1.78821e+07	1.28497e+07	6.0496e+06	3.72716e+06	2.93055e+06	x
NSUN5_MOUSE	12	11	651.36	0.000323724	0.00742666	3.7124	1	1;3	2	WT	KO	50998	28S rRNA (cytosine-C(5))-methyltransferase OS=Mus musculus OX=10090 GN=Nsun5 PE=1 SV=2	1.50386e+06	1.37207e+06	1.74133e+06	411206	481037	351495	x
MAP1A_MOUSE	38	37	1978.74	0.0300881	0.0430634	3.69803	0.696107	1;2;3;4;5	5	WT	KO	299957	Microtubule-associated protein 1A OS=Mus musculus OX=10090 GN=Map1a PE=1 SV=2	8.68533e+06	1.06173e+07	8.35147e+06	4.96299e+06	1.2968e+06	1.21829e+06	x
CMS1_MOUSE	6	5	345.41	0.00272654	0.0150468	3.66038	0.997125	4	1	WT	KO	31574	Protein CMSS1 OS=Mus musculus OX=10090 GN=Cmss1 PE=2 SV=1	4.00382e+06	4.46001e+06	3.09652e+06	1.34226e+06	755285	1.06069e+06	x
PTBP2_MOUSE	13	10	659.72	8.68127e-05	0.0056606	3.65809	1	1;2;3;5	4	WT	KO	57453	Polypyrimidine tract-binding protein 2 OS=Mus musculus OX=10090 GN=Ptbp2 PE=1 SV=2	5.44206e+06	6.95443e+06	6.71611e+06	1.82507e+06	1.70254e+06	1.69713e+06	x
U119B_MOUSE	7	6	353.77	0.0225806	0.0376758	3.64715	0.768815	4	1	WT	KO	28285	Protein unc-119 homolog B OS=Mus musculus OX=10090 GN=Unc119b PE=1 SV=1	4.37402e+06	4.69183e+06	3.09014e+06	1.39046e+06	1.46257e+06	479981	x
FDFT_MOUSE	20	20	1491.96	0.00310205	0.0156507	3.63213	0.995515	3;4;5	3	WT	KO	48123	Squalene synthase OS=Mus musculus OX=10090 GN=Fdft1 PE=1 SV=2	1.81292e+07	2.05559e+07	2.6158e+07	7.39463e+06	6.33195e+06	4.12604e+06	x
LRP1_MOUSE	38	38	1795.62	0.0131981	0.0289044	3.62925	0.880701	1;2	2	WT	KO	504411	Prolow-density lipoprotein receptor-related protein 1 OS=Mus musculus OX=10090 GN=Lrp1 PE=1 SV=1	6.51348e+06	7.27847e+06	8.33038e+06	3.10552e+06	1.03992e+06	1.95013e+06	x
ERBB2_MOUSE;ERBB4_MOUSE	9	8	666.66	0.00466067	0.01819	3.62425	0.984958	1	1	WT	KO	138490	Receptor tyrosine-protein kinase erbB-2 OS=Mus musculus OX=10090 GN=Erbb2 PE=1 SV=3	907113	709474	605906	289720	151695	171814	x
P3H2_MOUSE	21	18	1297.57	0.00238409	0.0141169	3.60072	0.998252	2;3	2	WT	KO	80104	Prolyl 3-hydroxylase 2 OS=Mus musculus OX=10090 GN=P3h2 PE=1 SV=1	7.07306e+06	7.13967e+06	7.55589e+06	2.84299e+06	1.62879e+06	1.57385e+06	x
KIF7_MOUSE	7	6	332.71	0.00895109	0.0240388	3.5902	0.936483	1	1	WT	KO	151531	Kinesin-like protein KIF7 OS=Mus musculus OX=10090 GN=Kif7 PE=1 SV=1	205846	297569	286148	72731.4	103829	43361.1	x
NUFP1_MOUSE	5	5	302.17	0.00771992	0.0228158	3.56702	0.952031	3	1	WT	KO	54679	Nuclear fragile X mental retardation-interacting protein 1 OS=Mus musculus OX=10090 GN=Nufip1 PE=1 SV=1	210779	285995	156500	66164.6	76214.6	40764	x
DDR2_MOUSE;DDR1_MOUSE	15	15	752.53	0.00154	0.0117527	3.55146	0.999738	1;2;3;5	4	WT	KO	96420	Discoidin domain-containing receptor 2 OS=Mus musculus OX=10090 GN=Ddr2 PE=1 SV=2	3.94593e+06	3.66923e+06	3.27691e+06	1.25802e+06	736543	1.07237e+06	x
MSMO1_MOUSE	6	6	309.89	0.0128792	0.0285097	3.5118	0.884868	4;5	2	WT	KO	34750	Methylsterol monooxygenase 1 OS=Mus musculus OX=10090 GN=Msmo1 PE=1 SV=1	6.04855e+06	3.84787e+06	2.88668e+06	1.72758e+06	933128	979332	x
F234A_MOUSE	8	8	466.16	0.00717002	0.0220275	3.49416	0.958693	1;2	2	WT	KO	60538	Protein FAM234A OS=Mus musculus OX=10090 GN=Fam234a PE=1 SV=1	1.88047e+06	2.12934e+06	1.75811e+06	848636	373260	428838	x
ADDA_MOUSE;ADDB_MOUSE	20	20	1162.44	0.0086328	0.0238466	3.4878	0.940568	1;2;3;5	4	WT	KO	80596	Alpha-adducin OS=Mus musculus OX=10090 GN=Add1 PE=1 SV=2	2.24457e+07	1.90763e+07	2.41574e+07	9.85104e+06	4.79866e+06	4.18145e+06	x
Z385A_MOUSE	6	6	331.55	0.00463684	0.0181877	3.47991	0.985161	5	1	WT	KO	40421	Zinc finger protein 385A OS=Mus musculus OX=10090 GN=Znf385a PE=1 SV=2	1.06011e+06	1.10113e+06	1.34081e+06	469134	312721	224507	x
SGCD_MOUSE	5	5	345.09	0.0206212	0.0357263	3.43822	0.790218	4;5	2	WT	KO	32113	Delta-sarcoglycan OS=Mus musculus OX=10090 GN=Sgcd PE=1 SV=1	1.11511e+06	1.16408e+06	696815	295883	422091	147592	x
AL1L2_MOUSE;AL1L1_MOUSE	22	22	1151.21	0.00147184	0.0114502	3.42147	0.999791	1;2	2	WT	KO	101526	Mitochondrial 10-formyltetrahydrofolate dehydrogenase OS=Mus musculus OX=10090 GN=Aldh1l2 PE=1 SV=2	5.73413e+06	5.77155e+06	6.77162e+06	2.31272e+06	1.38121e+06	1.64802e+06	x
KIME_MOUSE	10	10	620.87	0.00758392	0.0227471	3.3796	0.953698	5	1	WT	KO	41851	Mevalonate kinase OS=Mus musculus OX=10090 GN=Mvk PE=1 SV=1	6.38193e+06	6.81091e+06	7.49704e+06	3.12219e+06	1.34683e+06	1.65297e+06	x
TTF1_MOUSE	10	10	686.56	0.00618596	0.0206055	3.3549	0.96996	1;2	2	WT	KO	97663	Transcription termination factor 1 OS=Mus musculus OX=10090 GN=Ttf1 PE=1 SV=2	2.04131e+06	1.83194e+06	1.10141e+06	401737	471018	610050	x
BGLR_MOUSE	8	8	434.76	0.0180809	0.033337	3.34333	0.81956	2;3;4	3	WT	KO	74148	Beta-glucuronidase OS=Mus musculus OX=10090 GN=Gusb PE=1 SV=2	2.6112e+06	1.36562e+06	1.15358e+06	694544	450236	389740	x	degrades glycosaminoglycans like heparin sulfate, chondritin sulfate; glycosaminoglycan metabolism
BORG2_MOUSE	5	5	174.15	0.0308437	0.0436526	3.3239	0.689534	4;5	2	WT	KO	27669	Cdc42 effector protein 3 OS=Mus musculus OX=10090 GN=Cdc42ep3 PE=1 SV=1	538534	487820	674027	287828	72159.6	151574	x
HID1_MOUSE	8	7	352.69	0.00578094	0.0201468	3.28228	0.974284	2	1	WT	KO	88723	Protein HID1 OS=Mus musculus OX=10090 GN=Hid1 PE=1 SV=1	791927	482247	867745	254902	170817	226852	x
DOCK7_MOUSE	58	53	3346.39	0.00499121	0.018952	3.27939	0.982032	1;2;5	3	WT	KO	241286	Dedicator of cytokinesis protein 7 OS=Mus musculus OX=10090 GN=Dock7 PE=1 SV=3	1.33472e+07	1.28229e+07	1.14106e+07	5.08998e+06	3.92331e+06	2.44638e+06	x
SCD2_MOUSE;SCD3_MOUSE;SCD4_MOUSE	15	6	965.44	0.0109543	0.0266096	3.25992	0.910235	4;5	2	WT	KO	40890	Stearoyl-CoA desaturase 2 OS=Mus musculus OX=10090 GN=Scd2 PE=1 SV=2	1.32978e+07	1.01776e+07	6.98399e+06	4.22622e+06	2.89238e+06	2.22499e+06	x
BASP1_MOUSE	17	17	1542.64	0.0123022	0.0279892	3.24711	0.892442	1;2;3;5	4	WT	KO	22074	Brain acid soluble protein 1 OS=Mus musculus OX=10090 GN=Basp1 PE=1 SV=3	5.09287e+07	6.91883e+07	4.92257e+07	2.73829e+07	1.21067e+07	1.26624e+07	x
CBR1_MOUSE	13	12	857.64	0.00782329	0.0228691	3.21903	0.950756	4	1	WT	KO	30622	Carbonyl reductase [NADPH] 1 OS=Mus musculus OX=10090 GN=Cbr1 PE=1 SV=3	1.26408e+07	1.24849e+07	7.97642e+06	4.41479e+06	3.52174e+06	2.34674e+06	x
AP4B1_MOUSE	5	5	196.67	0.0311206	0.0436953	3.20701	0.687156	2	1	WT	KO	82923	AP-4 complex subunit beta-1 OS=Mus musculus OX=10090 GN=Ap4b1 PE=1 SV=2	185822	191994	90707	54432.4	64516.1	27145	x
PEPL_MOUSE	63	61	3268.52	0.00371455	0.0164976	3.20136	0.992071	1;2;5	3	WT	KO	203880	Periplakin OS=Mus musculus OX=10090 GN=Ppl PE=1 SV=1	1.36155e+07	1.68126e+07	1.90798e+07	5.91687e+06	3.59074e+06	5.95704e+06	x
NOTC2_MOUSE	7	7	320.19	0.0158783	0.0314045	3.15217	0.846433	1;2;3;4	4	WT	KO	265454	Neurogenic locus notch homolog protein 2 OS=Mus musculus OX=10090 GN=Notch2 PE=1 SV=2	650712	553049	502946	93668	202442	245329	x
STAR4_MOUSE	7	7	499.13	0.00987604	0.0252358	3.11746	0.924445	4	1	WT	KO	25563	StAR-related lipid transfer protein 4 OS=Mus musculus OX=10090 GN=Stard4 PE=1 SV=1	1.85253e+06	1.75741e+06	3.20642e+06	940043	679063	567406	x
TCF20_MOUSE	17	17	869.11	0.00645198	0.0209702	3.10313	0.967012	1;2	2	WT	KO	215550	Transcription factor 20 OS=Mus musculus OX=10090 GN=Tcf20 PE=1 SV=3	1.63571e+06	1.83835e+06	1.42805e+06	755351	368221	456163	x
FADS2_MOUSE	10	10	535.21	0.00441183	0.017808	3.10111	0.98702	1;3;5	3	WT	KO	52354	Acyl-CoA 6-desaturase OS=Mus musculus OX=10090 GN=Fads2 PE=1 SV=1	4.86947e+06	3.57507e+06	4.30045e+06	1.89281e+06	1.11753e+06	1.09946e+06	x
LGMN_MOUSE	5	5	577.73	0.00733433	0.0223896	3.03221	0.956725	2;3;4;5	4	WT	KO	49341	Legumain OS=Mus musculus OX=10090 GN=Lgmn PE=1 SV=1	1.23732e+07	1.42277e+07	1.25731e+07	6.40659e+06	3.14141e+06	3.37129e+06	x
NUDC3_MOUSE	14	14	689.24	0.00417879	0.0173755	3.01834	0.988832	3;5	2	WT	KO	40865	NudC domain-containing protein 3 OS=Mus musculus OX=10090 GN=Nudcd3 PE=1 SV=3	2.60554e+06	2.82295e+06	2.44543e+06	1.22264e+06	682297	703753	x
KIF1C_MOUSE	15	9	833.57	0.000479479	0.00804144	2.99375	1	1;2;3	3	WT	KO	122358	Kinesin-like protein KIF1C OS=Mus musculus OX=10090 GN=Kif1c PE=1 SV=2	2.04513e+06	2.54024e+06	2.24058e+06	672591	890319	717157	x
RCAS1_MOUSE	6	6	406.19	0.0290965	0.0424504	2.98566	0.704925	4	1	WT	KO	24304	Receptor-binding cancer antigen expressed on SiSo cells OS=Mus musculus OX=10090 GN=Ebag9 PE=1 SV=2	3.08191e+06	3.70569e+06	1.72422e+06	1.43809e+06	735668	677138	x
PSME2_MOUSE	13	13	964.4	0.00605907	0.02045	2.98321	0.971337	4;5	2	WT	KO	27040	Proteasome activator complex subunit 2 OS=Mus musculus OX=10090 GN=Psme2 PE=1 SV=4	1.8769e+07	1.81207e+07	1.14272e+07	6.63947e+06	5.28747e+06	4.26935e+06	x
TPM1_MOUSE;TPM2_MOUSE	42	20	3227.99	0.000936349	0.0100246	2.96363	0.999984	2;3;4;5	4	WT	KO	32661	Tropomyosin alpha-1 chain OS=Mus musculus OX=10090 GN=Tpm1 PE=1 SV=1	1.07536e+08	1.1835e+08	8.62382e+07	4.07348e+07	3.35559e+07	3.10277e+07	x
UBP28_MOUSE	6	6	249.85	0.00283753	0.0152376	2.94581	0.99669	1	1	WT	KO	119243	Ubiquitin carboxyl-terminal hydrolase 28 OS=Mus musculus OX=10090 GN=Usp28 PE=1 SV=1	477474	503798	615351	193842	132199	215958	x
RHG05_MOUSE	15	15	632.56	0.00161229	0.0117527	2.92291	0.999673	1	1	WT	KO	172004	Rho GTPase-activating protein 5 OS=Mus musculus OX=10090 GN=Arhgap5 PE=1 SV=2	1.95663e+06	2.17387e+06	2.28696e+06	941250	639969	614352	x
ILEUA_MOUSE;ILEUB_MOUSE;ILEUC_MOUSE;SPI2_MOUSE	19	18	1241.83	0.00836038	0.0235541	2.89367	0.944032	4;5	2	WT	KO	42548	Leukocyte elastase inhibitor A OS=Mus musculus OX=10090 GN=Serpinb1a PE=1 SV=1	5.07664e+06	6.46951e+06	8.34235e+06	3.07354e+06	1.74539e+06	2.05418e+06	x
ARLY_MOUSE	15	15	864.44	0.0062745	0.0206911	2.89364	0.968988	3;5	2	WT	KO	51707	Argininosuccinate lyase OS=Mus musculus OX=10090 GN=Asl PE=1 SV=1	3.46278e+06	3.5212e+06	3.74063e+06	1.50299e+06	1.41995e+06	783328	x
DJC21_MOUSE	8	8	415.97	0.00941018	0.0245894	2.87136	0.930534	2;3	2	WT	KO	61696	DnaJ homolog subfamily C member 21 OS=Mus musculus OX=10090 GN=Dnajc21 PE=1 SV=1	1.52742e+06	1.35262e+06	967942	598597	317482	424045	x
ALKB3_MOUSE	7	7	278.28	0.00615748	0.020539	2.86939	0.970271	4;5	2	WT	KO	33041	Alpha-ketoglutarate-dependent dioxygenase alkB homolog 3 OS=Mus musculus OX=10090 GN=Alkbh3 PE=1 SV=1	910391	963969	712994	355058	202798	343855	x
CC134_MOUSE	6	6	307.64	0.00997637	0.0253258	2.86852	0.923128	4	1	WT	KO	26478	Coiled-coil domain-containing protein 134 OS=Mus musculus OX=10090 GN=Ccdc134 PE=1 SV=1	1.94059e+06	4.02112e+06	2.82408e+06	920167	1.14889e+06	993768	x
ARAP1_MOUSE	8	8	310.77	0.0318733	0.0441165	2.85892	0.680776	1;2	2	WT	KO	162174	Arf-GAP with Rho-GAP domain, ANK repeat and PH domain-containing protein 1 OS=Mus musculus OX=10090 GN=Arap1 PE=1 SV=2	1.18561e+06	748653	857554	417534	401456	157540	x
ATN1_MOUSE	5	5	222.91	0.0239175	0.0384794	2.85625	0.754816	1	1	WT	KO	123648	Atrophin-1 OS=Mus musculus OX=10090 GN=Atn1 PE=1 SV=1	422741	804878	795243	335382	206274	166567	x
TTC33_MOUSE	7	7	485.69	0.0176728	0.0330136	2.85524	0.824441	4	1	WT	KO	29353	Tetratricopeptide repeat protein 33 OS=Mus musculus OX=10090 GN=Ttc33 PE=1 SV=1	2.85312e+06	2.75836e+06	1.49853e+06	1.1219e+06	673092	695171	x
STYK1_MOUSE	7	6	243.28	0.0255163	0.0396211	2.83894	0.738697	5	1	WT	KO	48090	Tyrosine-protein kinase STYK1 OS=Mus musculus OX=10090 GN=Styk1 PE=2 SV=2	151587	220421	295919	110597	75889.6	48786.9	x
P4HA2_MOUSE	26	26	1852.21	0.00176641	0.012312	2.83833	0.999501	1;2;3;5	4	WT	KO	60964	Prolyl 4-hydroxylase subunit alpha-2 OS=Mus musculus OX=10090 GN=P4ha2 PE=1 SV=1	8.43146e+07	6.70077e+07	7.07575e+07	3.2874e+07	2.22684e+07	2.31006e+07	x
HS74L_MOUSE	34	29	1907.95	0.00889539	0.0240007	2.83819	0.937201	1;2	2	WT	KO	94322	Heat shock 70 kDa protein 4L OS=Mus musculus OX=10090 GN=Hspa4l PE=1 SV=2	1.59543e+07	1.80822e+07	2.2344e+07	9.2482e+06	6.01567e+06	4.60107e+06	x
UT14B_MOUSE	11	5	580	0.0186179	0.0338552	2.83556	0.813207	1;2;3;5	4	WT	KO	85875	U3 small nucleolar RNA-associated protein 14 homolog B OS=Mus musculus OX=10090 GN=Utp14b PE=1 SV=2	294248	631154	527162	188275	130314	193678	x
LNP_MOUSE	19	19	1072.94	0.00511359	0.0191308	2.83402	0.980898	2;3;5	3	WT	KO	47470	Endoplasmic reticulum junction formation protein lunapark OS=Mus musculus OX=10090 GN=Lnpk PE=1 SV=1	1.2297e+07	1.4122e+07	1.01886e+07	5.5281e+06	3.1203e+06	4.26881e+06	x
CC136_MOUSE	10	10	495.49	0.000177044	0.00616621	2.80527	1	1;2	2	WT	KO	131847	Coiled-coil domain-containing protein 136 OS=Mus musculus OX=10090 GN=Ccdc136 PE=1 SV=2	682259	824421	665505	276438	252117	245767	x
DOC11_MOUSE	20	18	809.22	0.00225804	0.0137084	2.79835	0.998586	1	1	WT	KO	237619	Dedicator of cytokinesis protein 11 OS=Mus musculus OX=10090 GN=Dock11 PE=1 SV=1	2.1191e+06	1.97261e+06	2.2206e+06	785286	914253	556193	x
HDAC3_MOUSE	9	7	515.91	0.0120522	0.0276815	2.79791	0.895736	3;5	2	WT	KO	48333	Histone deacetylase 3 OS=Mus musculus OX=10090 GN=Hdac3 PE=1 SV=1	1.02815e+06	1.45312e+06	1.22314e+06	645167	375113	303712	x
PPAL_MOUSE	5	5	208.68	7.05871e-05	0.00560216	2.76431	1	1;2;3	3	WT	KO	48478	Lysosomal acid phosphatase OS=Mus musculus OX=10090 GN=Acp2 PE=1 SV=2	1.72533e+06	1.66845e+06	1.55192e+06	607003	539807	642310	x
PARD3_MOUSE	8	8	406.99	0.0103525	0.0258187	2.75713	0.918179	1	1	WT	KO	148983	Partitioning defective 3 homolog OS=Mus musculus OX=10090 GN=Pard3 PE=1 SV=2	578493	912830	515178	209765	310800	207186	x
GNL1_MOUSE	15	15	939.09	0.0165361	0.0321012	2.74714	0.838274	1;2;3	3	WT	KO	68729	Guanine nucleotide-binding protein-like 1 OS=Mus musculus OX=10090 GN=Gnl1 PE=1 SV=4	6.48501e+06	8.21209e+06	7.19298e+06	4.05727e+06	2.25179e+06	1.65925e+06	x
NPTXR_MOUSE	8	8	439.63	0.00120208	0.0106719	2.74323	0.999928	3	1	WT	KO	52252	Neuronal pentraxin receptor OS=Mus musculus OX=10090 GN=Nptxr PE=1 SV=1	1.19157e+06	1.03259e+06	1.34881e+06	518580	376529	407357	x
EURL_MOUSE	6	6	204.73	0.00870044	0.0238561	2.73149	0.939703	5	1	WT	KO	32862	Protein EURL homolog OS=Mus musculus OX=10090 GN=Eurl PE=1 SV=1	420313	311963	304942	151326	84245.4	144154	x
PLXA1_MOUSE;PLXA3_MOUSE	32	28	1562.86	0.00200883	0.0129796	2.72694	0.999124	1;4	2	WT	KO	210965	Plexin-A1 OS=Mus musculus OX=10090 GN=Plxna1 PE=1 SV=1	6.75099e+06	6.7715e+06	6.3015e+06	3.14597e+06	2.05074e+06	2.07296e+06	x
TAP26_MOUSE	5	5	197.02	0.0124474	0.0281022	2.71231	0.890533	4	1	WT	KO	28017	Thyroid transcription factor 1-associated protein 26 OS=Mus musculus OX=10090 GN=Ccdc59 PE=2 SV=2	2.178e+06	1.70158e+06	1.93239e+06	508733	564526	1.06955e+06	x
NAGAB_MOUSE	9	9	411.55	0.021251	0.036296	2.70313	0.783222	5	1	WT	KO	47204	Alpha-N-acetylgalactosaminidase OS=Mus musculus OX=10090 GN=Naga PE=1 SV=2	948773	1.0774e+06	1.27411e+06	639597	251435	329877	x
AASD1_MOUSE	14	14	989.28	0.0303135	0.0431555	2.70177	0.694133	3;5	2	WT	KO	44943	Alanyl-tRNA editing protein Aarsd1 OS=Mus musculus OX=10090 GN=Aarsd1 PE=1 SV=2	6.27922e+06	6.96905e+06	1.28936e+07	4.35902e+06	3.10376e+06	2.21302e+06	x
TONSL_MOUSE	9	9	471.64	0.00414854	0.0173394	2.69939	0.989058	1;3	2	WT	KO	151013	Tonsoku-like protein OS=Mus musculus OX=10090 GN=Tonsl PE=1 SV=2	605902	668730	763181	299594	275591	179730	x
AHDC1_MOUSE	13	13	755.92	0.0119155	0.0274986	2.69864	0.897537	1;2	2	WT	KO	167976	AT-hook DNA-binding motif-containing protein 1 OS=Mus musculus OX=10090 GN=Ahdc1 PE=1 SV=1	2.00241e+06	2.17804e+06	2.65978e+06	1.12685e+06	532450	875394	x
RRN3_MOUSE	6	5	269.96	0.0251406	0.0392937	2.68645	0.742425	2	1	WT	KO	74470	RNA polymerase I-specific transcription initiation factor RRN3 OS=Mus musculus OX=10090 GN=Rrn3 PE=1 SV=1	542518	510955	314896	250381	146417	112562	x
AACS_MOUSE	31	31	1459.26	0.00864219	0.0238466	2.6831	0.940448	1;2;3;5	4	WT	KO	75152	Acetoacetyl-CoA synthetase OS=Mus musculus OX=10090 GN=Aacs PE=1 SV=1	4.00094e+07	4.31862e+07	3.27845e+07	1.99249e+07	1.31218e+07	1.01795e+07	x
PDIA5_MOUSE	24	24	1473.81	0.00379352	0.0166037	2.67952	0.991557	2;3	2	WT	KO	59229	Protein disulfide-isomerase A5 OS=Mus musculus OX=10090 GN=Pdia5 PE=1 SV=1	2.40049e+07	2.50362e+07	2.28436e+07	1.17768e+07	8.39279e+06	6.65788e+06	x
PCY2_MOUSE	10	10	511.06	0.0125523	0.0282122	2.67249	0.889155	3;5	2	WT	KO	45207	Ethanolamine-phosphate cytidylyltransferase OS=Mus musculus OX=10090 GN=Pcyt2 PE=1 SV=1	2.35315e+06	3.04488e+06	3.21109e+06	1.32892e+06	1.22225e+06	670217	x
NEPRO_MOUSE	14	14	696.25	0.00144009	0.0114076	2.66095	0.999812	2;3	2	WT	KO	63354	Nucleolus and neural progenitor protein OS=Mus musculus OX=10090 GN=Nepro PE=2 SV=1	3.02593e+06	4.06062e+06	2.74385e+06	1.29855e+06	1.14622e+06	1.24956e+06	x
NOA1_MOUSE	14	14	637.76	0.00991129	0.0252669	2.65201	0.923982	2;3	2	WT	KO	77330	Nitric oxide-associated protein 1 OS=Mus musculus OX=10090 GN=Noa1 PE=1 SV=1	7.01724e+06	6.57138e+06	5.05154e+06	3.1999e+06	2.18308e+06	1.64571e+06	x
OCTC_MOUSE	10	10	533.81	0.0109224	0.0266096	2.63556	0.910657	2;3	2	WT	KO	70219	Peroxisomal carnitine O-octanoyltransferase OS=Mus musculus OX=10090 GN=Crot PE=1 SV=1	3.82655e+06	2.00148e+06	2.74646e+06	1.05447e+06	1.27954e+06	919370	x
BAIP2_MOUSE	29	29	1877.72	0.00238525	0.0141169	2.61004	0.998249	1;2;3;4;5	5	WT	KO	59200	Brain-specific angiogenesis inhibitor 1-associated protein 2 OS=Mus musculus OX=10090 GN=Baiap2 PE=1 SV=2	3.3663e+07	3.19013e+07	3.49518e+07	1.66507e+07	1.07668e+07	1.10939e+07	x
WBP4_MOUSE	6	6	219.24	0.0289272	0.0423829	2.59512	0.706453	3;5	2	WT	KO	42111	WW domain-binding protein 4 OS=Mus musculus OX=10090 GN=Wbp4 PE=1 SV=4	1.56261e+06	3.54283e+06	3.33156e+06	1.04775e+06	1.19135e+06	1.01199e+06	x
MLEC_MOUSE	16	16	1012.98	0.0159136	0.0314059	2.59338	0.845991	4;5	2	WT	KO	32322	Malectin OS=Mus musculus OX=10090 GN=Mlec PE=1 SV=2	2.52726e+07	1.67569e+07	1.25985e+07	8.54605e+06	5.88228e+06	6.63604e+06	x
PPP5_MOUSE	12	10	809.87	0.00293109	0.0153367	2.57357	0.996297	3	1	WT	KO	56840	Serine/threonine-protein phosphatase 5 OS=Mus musculus OX=10090 GN=Ppp5c PE=1 SV=3	3.02924e+06	3.67857e+06	2.52443e+06	1.296e+06	1.31472e+06	976601	x
THIC_MOUSE	19	19	1279.35	0.00939403	0.0245894	2.57298	0.930745	4;5	2	WT	KO	41271	Acetyl-CoA acetyltransferase, cytosolic OS=Mus musculus OX=10090 GN=Acat2 PE=1 SV=2	3.86741e+07	4.3264e+07	4.72482e+07	2.22691e+07	1.11411e+07	1.67986e+07	x
TTC19_MOUSE	6	6	320.24	0.00280406	0.0152376	2.57245	0.996825	4	1	WT	KO	41208	Tetratricopeptide repeat protein 19, mitochondrial OS=Mus musculus OX=10090 GN=Ttc19 PE=1 SV=1	692107	678410	449683	232358	243179	232037	x
XPO6_MOUSE	8	7	430.79	0.00777358	0.0228388	2.57129	0.95137	1;2	2	WT	KO	128582	Exportin-6 OS=Mus musculus OX=10090 GN=Xpo6 PE=1 SV=2	840921	774840	914221	367074	400050	216812	x
UBA3_MOUSE	9	8	458.87	0.017596	0.0329778	2.56334	0.825365	3;5	2	WT	KO	51704	NEDD8-activating enzyme E1 catalytic subunit OS=Mus musculus OX=10090 GN=Uba3 PE=1 SV=2	2.21944e+06	2.70355e+06	2.47502e+06	1.48671e+06	683869	715503	x
MTMR6_MOUSE	8	8	374.57	0.0126574	0.0283182	2.56065	0.887775	3	1	WT	KO	70888	Myotubularin-related protein 6 OS=Mus musculus OX=10090 GN=Mtmr6 PE=1 SV=1	594428	619761	647215	358770	201042	167115	x
PLAK_MOUSE	21	18	1370.64	0.00349806	0.0163004	2.55172	0.993401	1;2;3;4	4	WT	KO	81749	Junction plakoglobin OS=Mus musculus OX=10090 GN=Jup PE=1 SV=3	7.73137e+06	5.41332e+06	8.53522e+06	3.15891e+06	2.65164e+06	2.68565e+06	x
HEAT6_MOUSE	16	16	916.46	0.00362204	0.0163789	2.54663	0.992654	1;2	2	WT	KO	128840	HEAT repeat-containing protein 6 OS=Mus musculus OX=10090 GN=Heatr6 PE=1 SV=1	3.16076e+06	3.50287e+06	3.70231e+06	1.6043e+06	990123	1.47604e+06	x
MTCL1_MOUSE	8	8	491.51	0.0126581	0.0283182	2.54378	0.887766	1;5	2	WT	KO	213731	Microtubule cross-linking factor 1 OS=Mus musculus OX=10090 GN=Mtcl1 PE=1 SV=1	815113	742868	653297	420558	246357	202372	x
ATX10_MOUSE	27	27	2094.7	0.0107415	0.0264095	2.54145	0.913047	2;3;5	3	WT	KO	53673	Ataxin-10 OS=Mus musculus OX=10090 GN=Atxn10 PE=1 SV=2	3.07373e+07	4.49292e+07	3.89888e+07	1.93494e+07	1.53194e+07	1.04454e+07	x
TNR6B_MOUSE	12	11	599.93	0.017391	0.0329208	2.52251	0.827838	1;2	2	WT	KO	191845	Trinucleotide repeat-containing gene 6B protein OS=Mus musculus OX=10090 GN=Tnrc6b PE=1 SV=2	675421	908569	980123	498773	259087	258631	x
SDF2_MOUSE	12	12	780.34	0.0114876	0.0271076	2.52227	0.903188	4	1	WT	KO	23144	Stromal cell-derived factor 2 OS=Mus musculus OX=10090 GN=Sdf2 PE=1 SV=1	1.17637e+07	1.33947e+07	9.18137e+06	6.2694e+06	3.92829e+06	3.4169e+06	x
SRBS2_MOUSE	41	41	2746.5	0.003638	0.0163789	2.51927	0.992555	1;2;3;4;5	5	WT	KO	132266	Sorbin and SH3 domain-containing protein 2 OS=Mus musculus OX=10090 GN=Sorbs2 PE=1 SV=2	9.0829e+07	9.2005e+07	9.4785e+07	4.86876e+07	2.96163e+07	3.18944e+07	x
ZC3HF_MOUSE	17	17	1063.22	0.00428684	0.017691	2.51485	0.988007	2;3;5	3	WT	KO	48297	Zinc finger CCCH domain-containing protein 15 OS=Mus musculus OX=10090 GN=Zc3h15 PE=1 SV=2	9.17457e+06	1.02491e+07	1.01366e+07	5.21367e+06	3.42721e+06	3.11339e+06	x
FARP1_MOUSE	29	28	1707.28	0.00491356	0.0187794	2.50536	0.982738	1;2;3;5	4	WT	KO	118801	FERM, ARHGEF and pleckstrin domain-containing protein 1 OS=Mus musculus OX=10090 GN=Farp1 PE=1 SV=1	1.49901e+07	9.8765e+06	1.14746e+07	5.84046e+06	4.62409e+06	4.0408e+06	x
SUH_MOUSE;RBPJL_MOUSE	6	6	257.75	0.00217597	0.0135286	2.48052	0.998781	2;3	2	WT	KO	58500	Recombining binding protein suppressor of hairless OS=Mus musculus OX=10090 GN=Rbpj PE=1 SV=1	1.33332e+06	912184	1.2598e+06	518025	443937	451171	x
SMAG1_MOUSE	12	12	536.96	0.00389622	0.0167791	2.47756	0.990865	2;3;5	3	WT	KO	78310	Protein Smaug homolog 1 OS=Mus musculus OX=10090 GN=Samd4a PE=1 SV=2	1.88052e+06	1.43176e+06	1.57957e+06	551249	585071	838141	x
STK24_MOUSE	14	5	937.36	0.000476879	0.00804144	2.47309	1	3;5	2	WT	KO	47924	Serine/threonine-protein kinase 24 OS=Mus musculus OX=10090 GN=Stk24 PE=1 SV=1	4.75396e+06	6.25686e+06	5.28727e+06	2.27574e+06	2.25717e+06	2.05725e+06	x
GPSM1_MOUSE	7	7	401.39	0.0235705	0.038276	2.43633	0.758403	2	1	WT	KO	74316	G-protein-signaling modulator 1 OS=Mus musculus OX=10090 GN=Gpsm1 PE=1 SV=3	613799	970164	941904	479892	324569	232290	x
KDM3A_MOUSE	8	7	392.38	0.017112	0.0328009	2.43572	0.831223	1;2	2	WT	KO	147754	Lysine-specific demethylase 3A OS=Mus musculus OX=10090 GN=Kdm3a PE=1 SV=1	323822	448111	519080	171490	234330	124215	x
ANR17_MOUSE	24	22	1292.21	0.00341887	0.0162216	2.43509	0.993857	1;2;3	3	WT	KO	274043	Ankyrin repeat domain-containing protein 17 OS=Mus musculus OX=10090 GN=Ankrd17 PE=1 SV=2	8.17462e+06	7.36217e+06	6.83054e+06	3.86356e+06	2.41911e+06	2.90276e+06	x
5NT3B_MOUSE	12	12	729.5	0.00453706	0.0179964	2.43316	0.985998	4;5	2	WT	KO	34403	7-methylguanosine phosphate-specific 5'-nucleotidase OS=Mus musculus OX=10090 GN=Nt5c3b PE=1 SV=3	4.78692e+06	4.39599e+06	3.46731e+06	1.78632e+06	2.05604e+06	1.35673e+06	x
GLPK_MOUSE;GLPK2_MOUSE	13	13	820.92	0.0178686	0.0331482	2.42978	0.822094	3	1	WT	KO	61188	Glycerol kinase OS=Mus musculus OX=10090 GN=Gk PE=1 SV=2	7.64719e+06	1.03247e+07	5.26741e+06	3.55325e+06	3.4651e+06	2.54604e+06	x
PTN11_MOUSE	25	25	1478.92	0.000995845	0.0102466	2.42327	0.999976	2;3	2	WT	KO	67992	Tyrosine-protein phosphatase non-receptor type 11 OS=Mus musculus OX=10090 GN=Ptpn11 PE=1 SV=3	1.21925e+07	1.30448e+07	1.06315e+07	5.74946e+06	4.33417e+06	4.71819e+06	x
NSDHL_MOUSE	20	20	1561.48	0.000116811	0.0056606	2.41695	1	2;3;4;5	4	WT	KO	40660	Sterol-4-alpha-carboxylate 3-dehydrogenase, decarboxylating OS=Mus musculus OX=10090 GN=Nsdhl PE=1 SV=1	4.38468e+07	4.72584e+07	4.5964e+07	2.0799e+07	1.71947e+07	1.87179e+07	x
DVL2_MOUSE	16	14	747.13	0.0165454	0.0321012	2.41669	0.838159	2;4;5	3	WT	KO	78812	Segment polarity protein dishevelled homolog DVL-2 OS=Mus musculus OX=10090 GN=Dvl2 PE=1 SV=2	2.4413e+06	2.38314e+06	3.58889e+06	1.58355e+06	1.05039e+06	847395	x
PPM1L_MOUSE	6	6	207.27	0.00886756	0.0239747	2.40709	0.937559	4;5	2	WT	KO	41023	Protein phosphatase 1L OS=Mus musculus OX=10090 GN=Ppm1l PE=1 SV=1	344601	365047	234932	154018	102470	135927	x
ACBD6_MOUSE	8	7	404.42	0.00704785	0.0218751	2.40523	0.960141	4	1	WT	KO	30868	Acyl-CoA-binding domain-containing protein 6 OS=Mus musculus OX=10090 GN=Acbd6 PE=1 SV=2	2.30125e+06	2.23507e+06	1.57478e+06	963932	922008	654813	x
ELP3_MOUSE	10	10	462.4	0.00816101	0.0233203	2.39985	0.946546	3	1	WT	KO	62345	Elongator complex protein 3 OS=Mus musculus OX=10090 GN=Elp3 PE=1 SV=1	2.06795e+06	2.42047e+06	1.81418e+06	916046	1.08515e+06	625057	x
SPD2B_MOUSE	10	6	403.63	0.028642	0.0421957	2.39488	0.709043	1;2;3	3	WT	KO	101454	SH3 and PX domain-containing protein 2B OS=Mus musculus OX=10090 GN=Sh3pxd2b PE=1 SV=1	550840	496554	787920	370519	166552	229277	x
PLOD2_MOUSE	24	24	1571.03	0.00939156	0.0245894	2.39083	0.930777	1;2;3	3	WT	KO	84435	Procollagen-lysine,2-oxoglutarate 5-dioxygenase 2 OS=Mus musculus OX=10090 GN=Plod2 PE=1 SV=2	2.69256e+07	2.32314e+07	2.31746e+07	1.39022e+07	7.32094e+06	9.4489e+06	x
JUPI1_MOUSE	7	7	550.72	0.00667509	0.0213982	2.3902	0.96448	4	1	WT	KO	16071	Jupiter microtubule associated homolog 1 OS=Mus musculus OX=10090 GN=Jpt1 PE=1 SV=3	1.20364e+07	9.96719e+06	1.40281e+07	6.30588e+06	4.87151e+06	3.89737e+06	x
RBMS1_MOUSE;RBMS3_MOUSE	8	8	439.75	0.0301565	0.0430748	2.37528	0.695506	1;2;3;4;5	5	WT	KO	43963	RNA-binding motif, single-stranded-interacting protein 1 OS=Mus musculus OX=10090 GN=Rbms1 PE=1 SV=1	8.88334e+06	1.04782e+07	1.03799e+07	6.7304e+06	3.02979e+06	2.7611e+06	x
RNF6_MOUSE	9	9	467.78	0.000121738	0.0056606	2.35842	1	2	1	WT	KO	74047	E3 ubiquitin-protein ligase RNF6 OS=Mus musculus OX=10090 GN=Rnf6 PE=1 SV=1	848481	799477	923794	392820	352483	345155	x
FLRT2_MOUSE	9	9	388.31	0.0261965	0.0400018	2.35711	0.732039	1;2;3	3	WT	KO	73901	Leucine-rich repeat transmembrane protein FLRT2 OS=Mus musculus OX=10090 GN=Flrt2 PE=1 SV=1	1.83478e+06	1.55464e+06	2.72871e+06	1.20826e+06	730341	657001	x
PAPS1_MOUSE	15	15	1010.86	0.0229481	0.0379059	2.353	0.764919	2;3	2	WT	KO	70749	Bifunctional 3'-phosphoadenosine 5'-phosphosulfate synthase 1 OS=Mus musculus OX=10090 GN=Papss1 PE=1 SV=1	9.4722e+06	5.93514e+06	8.98177e+06	4.49351e+06	3.54324e+06	2.32835e+06	x
MET16_MOUSE	12	12	717.91	0.000596289	0.00881405	2.34748	0.999999	2;3	2	WT	KO	62301	RNA N6-adenosine-methyltransferase METTL16 OS=Mus musculus OX=10090 GN=Mettl16 PE=1 SV=1	2.74236e+06	3.13317e+06	2.4356e+06	1.29171e+06	1.11522e+06	1.13352e+06	x
VWA8_MOUSE	39	39	1981.78	0.0219451	0.0370993	2.34597	0.775641	1;2	2	WT	KO	213287	von Willebrand factor A domain-containing protein 8 OS=Mus musculus OX=10090 GN=Vwa8 PE=1 SV=2	1.19156e+07	1.74898e+07	8.17216e+06	5.56329e+06	5.37924e+06	5.07536e+06	x
COT2_MOUSE;COT1_MOUSE	6	5	356.28	0.0147272	0.0304801	2.3458	0.860963	3;5	2	WT	KO	45542	COUP transcription factor 2 OS=Mus musculus OX=10090 GN=Nr2f2 PE=1 SV=2	596550	673869	863142	407761	284893	216871	x
CCDC6_MOUSE	11	10	467.09	0.0235612	0.038276	2.34575	0.7585	2;3;5	3	WT	KO	52906	Coiled-coil domain-containing protein 6 OS=Mus musculus OX=10090 GN=Ccdc6 PE=1 SV=1	1.74138e+06	2.25975e+06	1.29928e+06	1.04264e+06	635751	581196	x
RHGBA_MOUSE	6	6	266.89	0.009231	0.0244905	2.34077	0.932863	1;4	2	WT	KO	108368	Rho GTPase-activating protein 11A OS=Mus musculus OX=10090 GN=Arhgap11a PE=1 SV=2	813515	549635	453994	244957	271896	259449	x
MVD1_MOUSE	14	14	790.26	0.00615302	0.020539	2.3407	0.97032	3;5	2	WT	KO	44044	Diphosphomevalonate decarboxylase OS=Mus musculus OX=10090 GN=Mvd PE=1 SV=2	7.99342e+06	8.93703e+06	1.09398e+07	5.08472e+06	3.30193e+06	3.52013e+06	x
DLG1_MOUSE;DLG2_MOUSE	21	21	1257.93	0.000898021	0.00994457	2.33098	0.999988	1;2;3;4;5	5	WT	KO	100058	Disks large homolog 1 OS=Mus musculus OX=10090 GN=Dlg1 PE=1 SV=1	1.47358e+07	1.39138e+07	1.65944e+07	7.5535e+06	5.90602e+06	5.95036e+06	x
MIRO1_MOUSE	13	12	763.34	0.0296112	0.0428385	2.32588	0.70032	1;2;3	3	WT	KO	72196	Mitochondrial Rho GTPase 1 OS=Mus musculus OX=10090 GN=Rhot1 PE=1 SV=1	5.81933e+06	3.25299e+06	2.81674e+06	1.98036e+06	1.71526e+06	1.41602e+06	x
MAT1_MOUSE	9	9	835.49	0.00818072	0.0233203	2.32371	0.946298	4;5	2	WT	KO	35825	CDK-activating kinase assembly factor MAT1 OS=Mus musculus OX=10090 GN=Mnat1 PE=1 SV=2	4.5621e+06	4.96741e+06	3.71285e+06	2.24419e+06	1.37136e+06	2.08326e+06	x
STIM1_MOUSE	20	18	959.18	0.000422462	0.00804144	2.31567	1	1;2;3	3	WT	KO	77518	Stromal interaction molecule 1 OS=Mus musculus OX=10090 GN=Stim1 PE=1 SV=2	5.61724e+06	5.40769e+06	6.31834e+06	2.74233e+06	2.21329e+06	2.53391e+06	x
SARDH_MOUSE	12	12	540.25	0.009411	0.0245894	2.3123	0.930524	1;2	2	WT	KO	101618	Sarcosine dehydrogenase, mitochondrial OS=Mus musculus OX=10090 GN=Sardh PE=1 SV=1	3.05639e+06	2.42422e+06	2.69872e+06	1.61234e+06	957488	967491	x
RICTR_MOUSE	9	9	411.44	0.00704069	0.0218751	2.30762	0.960226	1	1	WT	KO	191449	Rapamycin-insensitive companion of mTOR OS=Mus musculus OX=10090 GN=Rictor PE=1 SV=2	940085	865782	813726	430542	438641	266009	x
MLF2_MOUSE	13	12	634.18	0.0111806	0.0267829	2.2962	0.907245	4	1	WT	KO	28037	Myeloid leukemia factor 2 OS=Mus musculus OX=10090 GN=Mlf2 PE=1 SV=1	2.91199e+06	3.08903e+06	1.86773e+06	1.33368e+06	973875	1.1193e+06	x
FBX21_MOUSE	5	5	215.85	0.0110509	0.026723	2.29031	0.908958	2;3	2	WT	KO	72126	F-box only protein 21 OS=Mus musculus OX=10090 GN=Fbxo21 PE=1 SV=1	752816	634711	566307	278962	204345	369780	x
S14L1_MOUSE	18	18	1205	0.00112502	0.0103952	2.28597	0.999951	2;3;4	3	WT	KO	81164	SEC14-like protein 1 OS=Mus musculus OX=10090 GN=Sec14l1 PE=1 SV=1	7.22722e+06	7.05622e+06	7.3918e+06	3.77653e+06	3.01031e+06	2.69501e+06	x
DAAF5_MOUSE	21	21	1413.14	0.00285916	0.0152376	2.28394	0.996601	2	1	WT	KO	93791	Dynein assembly factor 5, axonemal OS=Mus musculus OX=10090 GN=Dnaaf5 PE=1 SV=1	7.07536e+06	6.85491e+06	7.6287e+06	3.77239e+06	3.20921e+06	2.45776e+06	x
RCN1_MOUSE	25	25	1998.41	0.0116143	0.0272539	2.27637	0.901513	2;3;4;5	4	WT	KO	38090	Reticulocalbin-1 OS=Mus musculus OX=10090 GN=Rcn1 PE=1 SV=1	5.02969e+07	6.51062e+07	6.07802e+07	2.77069e+07	3.18909e+07	1.77986e+07	x
BAG2_MOUSE	7	7	414.63	0.00377135	0.0165814	2.27401	0.991703	4	1	WT	KO	23459	BAG family molecular chaperone regulator 2 OS=Mus musculus OX=10090 GN=Bag2 PE=1 SV=1	4.49469e+06	4.36809e+06	3.75505e+06	2.28509e+06	1.78598e+06	1.47764e+06	x
IPRI_MOUSE	6	6	365.26	0.00279994	0.0152376	2.27197	0.996841	3	1	WT	KO	63197	Inositol 1,4,5-trisphosphate receptor-interacting protein OS=Mus musculus OX=10090 GN=Itprip PE=1 SV=1	898691	1.22501e+06	1.15368e+06	464097	421917	556511	x
NUSAP_MOUSE	5	5	325.01	0.0307941	0.0436337	2.27002	0.689961	3	1	WT	KO	48543	Nucleolar and spindle-associated protein 1 OS=Mus musculus OX=10090 GN=Nusap1 PE=1 SV=1	1.87721e+06	1.78669e+06	1.76977e+06	1.23138e+06	483285	679002	x
NGRN_MOUSE	8	8	393.48	0.0276194	0.0412946	2.26996	0.718483	4	1	WT	KO	32427	Neugrin OS=Mus musculus OX=10090 GN=Ngrn PE=2 SV=3	2.35164e+06	2.62302e+06	1.71201e+06	1.42742e+06	696259	822039	x
NOL12_MOUSE	12	12	981.68	0.0149837	0.0306751	2.26962	0.857699	4;5	2	WT	KO	25341	Nucleolar protein 12 OS=Mus musculus OX=10090 GN=Nol12 PE=1 SV=1	1.46875e+07	1.67777e+07	1.07545e+07	8.16911e+06	5.50712e+06	4.92579e+06	x
STK19_MOUSE	5	5	216.15	0.00777505	0.0228388	2.26002	0.951352	4	1	WT	KO	28086	Serine/threonine-protein kinase 19 OS=Mus musculus OX=10090 GN=Stk19 PE=2 SV=2	480619	528515	315611	202592	187084	196489	x
OXSR1_MOUSE	10	10	579.05	0.0153718	0.0309558	2.25843	0.852788	3	1	WT	KO	58177	Serine/threonine-protein kinase OSR1 OS=Mus musculus OX=10090 GN=Oxsr1 PE=1 SV=1	2.58182e+06	2.11718e+06	2.26075e+06	1.05291e+06	678500	1.35027e+06	x
SYTC2_MOUSE	12	10	496.74	0.0158151	0.0313912	2.25692	0.847222	2;5	2	WT	KO	91260	Threonine--tRNA ligase 2, cytoplasmic OS=Mus musculus OX=10090 GN=Tars3 PE=1 SV=1	1.08156e+06	1.08069e+06	1.2118e+06	575210	315813	603957	x
ASHWN_MOUSE	5	5	184.76	0.000963134	0.0100651	2.25513	0.999981	4	1	WT	KO	26015	Ashwin OS=Mus musculus OX=10090 PE=1 SV=1	759261	809122	736907	342349	392528	287367	x
RDH11_MOUSE	10	9	794.11	0.0318327	0.0441165	2.25157	0.681117	4;5	2	WT	KO	35125	Retinol dehydrogenase 11 OS=Mus musculus OX=10090 GN=Rdh11 PE=1 SV=2	2.66017e+07	2.83625e+07	1.38882e+07	1.12563e+07	1.03537e+07	8.96972e+06	x
RDH14_MOUSE	10	9	499.6	0.00215374	0.0134911	2.24373	0.99883	4	1	WT	KO	36343	Retinol dehydrogenase 14 OS=Mus musculus OX=10090 GN=Rdh14 PE=1 SV=1	2.54537e+06	2.0327e+06	2.86746e+06	1.0058e+06	1.10469e+06	1.20788e+06	x
NAMPT_MOUSE	21	20	1243.84	0.00303083	0.015453	2.24279	0.995851	3;5	2	WT	KO	55413	Nicotinamide phosphoribosyltransferase OS=Mus musculus OX=10090 GN=Nampt PE=1 SV=1	2.43251e+07	2.03088e+07	2.23357e+07	1.20734e+07	9.71708e+06	8.06944e+06	x
RNF12_MOUSE	8	8	421.25	0.013935	0.0296352	2.23549	0.871134	2;3	2	WT	KO	66337	E3 ubiquitin-protein ligase RLIM OS=Mus musculus OX=10090 GN=Rlim PE=1 SV=2	961288	869607	831381	485663	445627	259625	x
SGO1_MOUSE	5	5	207.7	0.0112032	0.0267829	2.23093	0.906945	3	1	WT	KO	58929	Shugoshin 1 OS=Mus musculus OX=10090 GN=Sgo1 PE=2 SV=1	455951	648833	358622	216867	211606	227489	x
IMA5_MOUSE	15	7	1073.24	0.00142796	0.0113654	2.21692	0.99982	2;3	2	WT	KO	60144	Importin subunit alpha-5 OS=Mus musculus OX=10090 GN=Kpna1 PE=1 SV=2	8.31128e+06	7.49896e+06	7.8719e+06	4.28918e+06	3.23586e+06	3.1574e+06	x
LACTB_MOUSE	7	7	366.11	0.0297488	0.0429199	2.21392	0.699099	3	1	WT	KO	60667	Serine beta-lactamase-like protein LACTB, mitochondrial OS=Mus musculus OX=10090 GN=Lactb PE=1 SV=1	1.71195e+06	1.57748e+06	867674	719290	540144	618273	x
PPCS_MOUSE	6	6	222.76	0.0259187	0.0398157	2.21339	0.734744	4;5	2	WT	KO	33773	Phosphopantothenate--cysteine ligase OS=Mus musculus OX=10090 GN=Ppcs PE=1 SV=1	870230	920074	617311	234435	445051	408263	x
DSE_MOUSE	6	6	218	0.00940754	0.0245894	2.21324	0.930569	1;2	2	WT	KO	109685	Dermatan-sulfate epimerase OS=Mus musculus OX=10090 GN=Dse PE=2 SV=1	457391	436189	333933	171310	146534	236778	x
DHB7_MOUSE	12	12	985.13	0.011212	0.0267829	2.21202	0.90683	4;5	2	WT	KO	37293	3-keto-steroid reductase/17-beta-hydroxysteroid dehydrogenase 7 OS=Mus musculus OX=10090 GN=Hsd17b7 PE=1 SV=1	1.42891e+07	1.17555e+07	8.99252e+06	6.50423e+06	4.93295e+06	4.40219e+06	x
CAMP1_MOUSE	12	12	607.87	0.0014103	0.0113328	2.21159	0.999831	1	1	WT	KO	175778	Calmodulin-regulated spectrin-associated protein 1 OS=Mus musculus OX=10090 GN=Camsap1 PE=1 SV=1	684204	852241	761250	400753	307847	330334	x
ANK3_MOUSE;ANK1_MOUSE	10	7	456.78	0.0163316	0.0318777	2.20593	0.840798	1	1	WT	KO	213929	Ankyrin-3 OS=Mus musculus OX=10090 GN=Ank3 PE=1 SV=1	385055	321143	396198	118344	149793	231605	x
SCAF8_MOUSE	13	11	717.27	0.0154625	0.0310235	2.20519	0.851645	1;2;3	3	WT	KO	139486	SR-related and CTD-associated factor 8 OS=Mus musculus OX=10090 GN=Scaf8 PE=1 SV=1	3.14785e+06	3.21185e+06	4.17581e+06	2.03935e+06	1.63262e+06	1.10563e+06	x
RPA34_MOUSE	16	16	931.03	0.0191184	0.0342546	2.19312	0.807359	3;4	2	WT	KO	43055	DNA-directed RNA polymerase I subunit RPA34 OS=Mus musculus OX=10090 GN=Polr1g PE=1 SV=2	9.69515e+06	1.52422e+07	8.04594e+06	5.04754e+06	4.51529e+06	5.47666e+06	x
ADK_MOUSE	21	20	1382.54	0.024502	0.0388495	2.18678	0.748846	3;5	2	WT	KO	40123	Adenosine kinase OS=Mus musculus OX=10090 GN=Adk PE=1 SV=2	1.46955e+07	1.90611e+07	2.5165e+07	1.09549e+07	6.43838e+06	9.55123e+06	x
XPO5_MOUSE	42	39	2658.65	0.00118922	0.0106719	2.17612	0.999932	1;2	2	WT	KO	136883	Exportin-5 OS=Mus musculus OX=10090 GN=Xpo5 PE=1 SV=1	2.85003e+07	3.33045e+07	3.51945e+07	1.68219e+07	1.45534e+07	1.31992e+07	x
PTCD1_MOUSE	7	7	384.98	0.0171257	0.0328009	2.16925	0.831056	2;3	2	WT	KO	77546	Pentatricopeptide repeat-containing protein 1, mitochondrial OS=Mus musculus OX=10090 GN=Ptcd1 PE=2 SV=2	940716	1.2494e+06	674332	403625	416694	500160	x
KDM5C_MOUSE;KDM5D_MOUSE;KDM5B_MOUSE	19	18	1044.2	0.018925	0.0340345	2.16161	0.809611	1	1	WT	KO	175201	Lysine-specific demethylase 5C OS=Mus musculus OX=10090 GN=Kdm5c PE=1 SV=4	3.08591e+06	2.57924e+06	2.62955e+06	1.69927e+06	1.29538e+06	842623	x
BGAL_MOUSE	11	11	588.78	0.00865523	0.0238553	2.16031	0.940281	2;3;4;5	4	WT	KO	73074	Beta-galactosidase OS=Mus musculus OX=10090 GN=Glb1 PE=1 SV=1	7.01865e+06	5.62738e+06	6.03153e+06	3.22253e+06	2.08874e+06	3.33452e+06	x
PIPNB_MOUSE	24	22	1575.06	0.00369703	0.0164737	2.15545	0.992183	4;5	2	WT	KO	31467	Phosphatidylinositol transfer protein beta isoform OS=Mus musculus OX=10090 GN=Pitpnb PE=1 SV=2	1.99368e+07	1.70316e+07	1.49993e+07	9.59919e+06	7.5456e+06	6.96517e+06	x
KAD4_MOUSE	12	12	674.56	0.0316602	0.0440584	2.15318	0.68257	4	1	WT	KO	25046	Adenylate kinase 4, mitochondrial OS=Mus musculus OX=10090 GN=Ak4 PE=1 SV=1	1.03326e+07	1.07634e+07	5.97159e+06	4.89408e+06	3.17639e+06	4.50046e+06	x
E2AK2_MOUSE	11	10	656.66	0.000337637	0.00747028	2.15073	1	2;3	2	WT	KO	58243	Interferon-induced, double-stranded RNA-activated protein kinase OS=Mus musculus OX=10090 GN=Eif2ak2 PE=1 SV=2	4.34898e+06	3.86266e+06	3.97425e+06	2.05256e+06	1.92315e+06	1.69022e+06	x
CC137_MOUSE	15	14	1022.81	0.00882868	0.0239412	2.14989	0.938059	3;4;5	3	WT	KO	32898	Coiled-coil domain-containing protein 137 OS=Mus musculus OX=10090 GN=Ccdc137 PE=2 SV=1	1.14598e+07	1.12599e+07	7.22009e+06	4.67025e+06	4.31377e+06	4.94216e+06	x
CUED2_MOUSE	5	5	286.53	0.00832658	0.0235138	2.1395	0.94446	4	1	WT	KO	31832	CUE domain-containing protein 2 OS=Mus musculus OX=10090 GN=Cuedc2 PE=1 SV=1	1.15145e+06	1.0142e+06	916426	351648	542878	546033	x
JMJD6_MOUSE	11	11	770.63	0.02259	0.0376758	2.13943	0.768715	1;2;3;5	4	WT	KO	46538	Bifunctional arginine demethylase and lysyl-hydroxylase JMJD6 OS=Mus musculus OX=10090 GN=Jmjd6 PE=1 SV=2	5.40158e+06	5.69764e+06	6.16648e+06	3.76609e+06	2.54866e+06	1.75547e+06	x
ECHD1_MOUSE	8	8	394.37	0.0158663	0.0314045	2.13907	0.846582	4;5	2	WT	KO	35444	Ethylmalonyl-CoA decarboxylase OS=Mus musculus OX=10090 GN=Echdc1 PE=1 SV=2	3.41783e+06	3.28827e+06	2.03158e+06	1.44376e+06	1.16225e+06	1.47881e+06	x
FBX38_MOUSE	15	15	933.61	0.00440721	0.017808	2.13717	0.987057	1	1	WT	KO	133842	F-box only protein 38 OS=Mus musculus OX=10090 GN=Fbxo38 PE=1 SV=1	2.33587e+06	2.4211e+06	2.58776e+06	1.06874e+06	925957	1.44196e+06	x
MPP6_MOUSE	15	13	730.95	0.0319137	0.0441165	2.13674	0.680437	3	1	WT	KO	62592	MAGUK p55 subfamily member 6 OS=Mus musculus OX=10090 GN=Mpp6 PE=1 SV=1	5.05165e+06	2.5218e+06	3.84055e+06	2.13479e+06	1.51457e+06	1.69242e+06	x
PSA_MOUSE	42	40	2947.72	0.00509278	0.0191011	2.12461	0.981092	1;2;3;4;5	5	WT	KO	103260	Puromycin-sensitive aminopeptidase OS=Mus musculus OX=10090 GN=Npepps PE=1 SV=2	9.42549e+07	7.72519e+07	9.1796e+07	5.12866e+07	3.88125e+07	3.38311e+07	x
OTUL_MOUSE	9	8	440.01	0.000446841	0.00804144	2.12333	1	5	1	WT	KO	40294	Ubiquitin thioesterase otulin OS=Mus musculus OX=10090 GN=Otulin PE=1 SV=1	657181	792636	807237	370955	339194	352831	x
BAG3_MOUSE	19	17	1268.98	0.031172	0.0437142	2.11568	0.686717	1;2;3;4;5	5	WT	KO	61822	BAG family molecular chaperone regulator 3 OS=Mus musculus OX=10090 GN=Bag3 PE=1 SV=2	1.33422e+07	1.52257e+07	1.67297e+07	1.06315e+07	6.00132e+06	4.77755e+06	x
CHSTE_MOUSE	8	8	464.38	0.00797658	0.0230104	2.11371	0.948853	5	1	WT	KO	43117	Carbohydrate sulfotransferase 14 OS=Mus musculus OX=10090 GN=Chst14 PE=2 SV=2	1.65847e+06	2.36292e+06	2.1454e+06	1.17511e+06	938463	803950	x
NSE3_MOUSE	7	7	280.9	0.0232203	0.0379914	2.09235	0.762056	4	1	WT	KO	31440	Non-structural maintenance of chromosomes element 3 homolog OS=Mus musculus OX=10090 GN=Nsmce3 PE=1 SV=1	1.29812e+06	1.4634e+06	944498	592450	751062	427715	x
ATLA2_MOUSE	15	12	1193.03	0.0134499	0.0291171	2.09073	0.877421	2;3	2	WT	KO	66182	Atlastin-2 OS=Mus musculus OX=10090 GN=Atl2 PE=1 SV=1	9.08558e+06	5.7867e+06	5.99889e+06	3.24292e+06	2.83971e+06	3.90009e+06	x
HAUS5_MOUSE	12	12	783.97	0.00847446	0.0236262	2.088	0.942585	2;3	2	WT	KO	69529	HAUS augmin-like complex subunit 5 OS=Mus musculus OX=10090 GN=Haus5 PE=1 SV=1	2.31279e+06	2.57427e+06	2.03574e+06	1.42646e+06	901950	987102	x
NUBP2_MOUSE	5	5	333.9	0.0287562	0.042235	2.08559	0.708003	4	1	WT	KO	29499	Cytosolic Fe-S cluster assembly factor NUBP2 OS=Mus musculus OX=10090 GN=Nubp2 PE=1 SV=1	5.81215e+06	7.11947e+06	4.10322e+06	3.35498e+06	2.79212e+06	2.02077e+06	x
OGFD3_MOUSE	8	8	392.71	0.0136018	0.0292768	2.08065	0.875448	5	1	WT	KO	35363	2-oxoglutarate and iron-dependent oxygenase domain-containing protein 3 OS=Mus musculus OX=10090 GN=Ogfod3 PE=2 SV=1	932624	1.63651e+06	1.24974e+06	658024	613287	564115	x
BECN1_MOUSE	10	10	537.14	0.00241719	0.0142529	2.07707	0.998157	3	1	WT	KO	51556	Beclin-1 OS=Mus musculus OX=10090 GN=Becn1 PE=1 SV=3	1.59954e+06	1.45178e+06	1.29812e+06	767920	746355	579753	x
SERA_MOUSE	21	21	1327.69	0.00964694	0.0248596	2.07027	0.927445	1;2;3;4;5	5	WT	KO	56549	D-3-phosphoglycerate dehydrogenase OS=Mus musculus OX=10090 GN=Phgdh PE=1 SV=3	1.96035e+08	2.00178e+08	1.3841e+08	9.6239e+07	9.19813e+07	7.0018e+07	x
FPPS_MOUSE	21	21	1464.61	0.00166667	0.0117527	2.06219	0.999618	3;4;5	3	WT	KO	40556	Farnesyl pyrophosphate synthase OS=Mus musculus OX=10090 GN=Fdps PE=1 SV=1	6.80833e+07	7.753e+07	8.69673e+07	4.1993e+07	3.72563e+07	3.35339e+07	x
HEAT3_MOUSE	16	16	841.15	0.0184126	0.0336144	2.06135	0.815627	1;2;3	3	WT	KO	74258	HEAT repeat-containing protein 3 OS=Mus musculus OX=10090 GN=Heatr3 PE=1 SV=1	5.14442e+06	7.16578e+06	5.84639e+06	3.97216e+06	2.31419e+06	2.52176e+06	x
ZBT11_MOUSE	6	6	351.4	0.0010792	0.0102736	2.05726	0.999961	1	1	WT	KO	118491	Zinc finger and BTB domain-containing protein 11 OS=Mus musculus OX=10090 GN=Zbtb11 PE=2 SV=1	466081	543170	457625	268454	214594	229975	x
SFR1_MOUSE	17	16	1050.14	0.00163952	0.0117527	2.05354	0.999646	2;3;5	3	WT	KO	35161	Swi5-dependent recombination DNA repair protein 1 homolog OS=Mus musculus OX=10090 GN=Sfr1 PE=1 SV=2	1.15726e+07	1.14717e+07	9.28676e+06	5.73656e+06	5.36015e+06	4.6474e+06	x
CTF18_MOUSE	17	17	1185.43	0.0241793	0.0386059	2.05162	0.752131	1;2	2	WT	KO	108070	Chromosome transmission fidelity protein 18 homolog OS=Mus musculus OX=10090 GN=Chtf18 PE=1 SV=2	2.98833e+06	3.64958e+06	3.79277e+06	2.15193e+06	1.82345e+06	1.10874e+06	x
STAU1_MOUSE	23	22	1366.81	0.00473217	0.0183054	2.04952	0.984343	1;2;3;4;5	5	WT	KO	53891	Double-stranded RNA-binding protein Staufen homolog 1 OS=Mus musculus OX=10090 GN=Stau1 PE=1 SV=1	1.66617e+07	1.44319e+07	1.35096e+07	8.91916e+06	6.66299e+06	6.18058e+06	x
CRTAP_MOUSE	15	15	856.69	0.0187285	0.0338948	2.04576	0.811909	3;5	2	WT	KO	46140	Cartilage-associated protein OS=Mus musculus OX=10090 GN=Crtap PE=1 SV=3	8.21179e+06	1.02758e+07	1.07993e+07	5.84421e+06	5.16947e+06	3.30225e+06	x
ACLY_MOUSE	73	72	5691.54	0.00321108	0.0158229	2.03747	0.994975	1;2;3;4;5	5	WT	KO	119651	ATP-citrate synthase OS=Mus musculus OX=10090 GN=Acly PE=1 SV=1	2.70679e+08	2.64382e+08	3.01003e+08	1.66739e+08	1.17289e+08	1.26315e+08	x
APEH_MOUSE	12	12	804.02	0.00731647	0.0223634	2.03698	0.95694	2	1	WT	KO	81529	Acylamino-acid-releasing enzyme OS=Mus musculus OX=10090 GN=Apeh PE=1 SV=3	6.36852e+06	5.84423e+06	8.29386e+06	3.73886e+06	3.56203e+06	2.7663e+06	x
PSME1_MOUSE	17	17	1314.28	0.00993527	0.0252827	2.03403	0.923668	4;5	2	WT	KO	28655	Proteasome activator complex subunit 1 OS=Mus musculus OX=10090 GN=Psme1 PE=1 SV=2	3.07216e+07	2.64136e+07	1.90353e+07	1.37815e+07	1.16845e+07	1.19821e+07	x
TENS3_MOUSE	24	23	1351.26	0.00625562	0.0206911	2.03392	0.969196	1;2;3;4;5	5	WT	KO	155491	Tensin-3 OS=Mus musculus OX=10090 GN=Tns3 PE=1 SV=1	9.09795e+06	9.08256e+06	1.0593e+07	5.92834e+06	4.3625e+06	3.856e+06	x
MMAB_MOUSE	6	6	367.65	0.00673454	0.0214246	2.03043	0.963797	4	1	WT	KO	26256	Corrinoid adenosyltransferase OS=Mus musculus OX=10090 GN=Mmab PE=1 SV=1	2.11315e+06	1.65243e+06	1.35015e+06	901071	803357	815100	x
STK4_MOUSE	11	5	546.44	0.0193684	0.0343851	2.03023	0.804463	2;3;5	3	WT	KO	55506	Serine/threonine-protein kinase 4 OS=Mus musculus OX=10090 GN=Stk4 PE=1 SV=1	718460	577073	607956	414893	302729	219949	x
PRKRA_MOUSE	12	12	795.56	0.00283169	0.0152376	2.02726	0.996714	4;5	2	WT	KO	34350	Interferon-inducible double-stranded RNA-dependent protein kinase activator A OS=Mus musculus OX=10090 GN=Prkra PE=1 SV=1	7.54987e+06	6.77664e+06	6.60196e+06	3.87403e+06	2.78922e+06	3.66029e+06	x
TOM34_MOUSE	19	19	1338.09	0.0132347	0.0289044	2.02691	0.880224	2;4;5	3	WT	KO	34257	Mitochondrial import receptor subunit TOM34 OS=Mus musculus OX=10090 GN=Tomm34 PE=1 SV=1	3.09373e+07	2.99009e+07	2.1061e+07	1.47764e+07	1.06503e+07	1.49792e+07	x
SMG8_MOUSE	12	12	721.78	0.00669284	0.0214	2.02251	0.964276	1;2;5	3	WT	KO	109597	Protein SMG8 OS=Mus musculus OX=10090 GN=Smg8 PE=1 SV=1	1.96687e+06	2.42073e+06	2.43743e+06	1.35984e+06	1.11419e+06	900497	x
PSME3_MOUSE	15	15	1172.04	0.0231687	0.0379857	2.02196	0.762598	4;5	2	WT	KO	29488	Proteasome activator complex subunit 3 OS=Mus musculus OX=10090 GN=Psme3 PE=1 SV=1	3.51427e+07	3.64119e+07	2.26083e+07	1.88167e+07	1.53209e+07	1.24325e+07	x
RELCH_MOUSE	22	21	1233.12	0.0183306	0.0336144	2.02163	0.816596	1	1	WT	KO	134502	RAB11-binding protein RELCH OS=Mus musculus OX=10090 GN=Relch PE=1 SV=1	3.04235e+06	3.88622e+06	3.98942e+06	2.37263e+06	1.69626e+06	1.33168e+06	x
PKHH3_MOUSE	6	6	265.86	0.0278667	0.0415614	2.01751	0.716177	2	1	WT	KO	85788	Pleckstrin homology domain-containing family H member 3 OS=Mus musculus OX=10090 GN=Plekhh3 PE=2 SV=1	369031	473812	643212	220452	205512	310614	x
AMPL_MOUSE	39	38	2783.05	0.00120799	0.0106719	2.01712	0.999926	2;3;5	3	WT	KO	56106	Cytosol aminopeptidase OS=Mus musculus OX=10090 GN=Lap3 PE=1 SV=3	7.75439e+07	8.8205e+07	7.19977e+07	4.41526e+07	3.77213e+07	3.59905e+07	x
EXTL2_MOUSE	5	5	167.01	0.0064464	0.0209702	2.01392	0.967075	5	1	WT	KO	37366	Exostosin-like 2 OS=Mus musculus OX=10090 GN=Extl2 PE=1 SV=1	804787	886502	1.15836e+06	475729	531094	408155	x
UMPS_MOUSE	24	24	1471.58	0.0148348	0.0305816	2.01193	0.859591	2;3;4;5	4	WT	KO	52259	Uridine 5'-monophosphate synthase OS=Mus musculus OX=10090 GN=Umps PE=1 SV=3	2.69389e+07	2.98343e+07	2.45565e+07	1.72634e+07	1.34671e+07	9.69322e+06	x
PLXB2_MOUSE;PLXB1_MOUSE	41	41	2495.78	0.00407987	0.0172296	2.00623	0.989565	1;2;3;4	4	WT	KO	206099	Plexin-B2 OS=Mus musculus OX=10090 GN=Plxnb2 PE=1 SV=1	3.00158e+07	2.98084e+07	3.12703e+07	1.89117e+07	1.34759e+07	1.30183e+07	x
HEM6_MOUSE	26	26	2008.65	0.00131014	0.0110863	2.00601	0.999885	3;4;5	3	WT	KO	49683	Oxygen-dependent coproporphyrinogen-III oxidase, mitochondrial OS=Mus musculus OX=10090 GN=Cpox PE=1 SV=2	3.96121e+07	4.6373e+07	4.34426e+07	2.40037e+07	2.18969e+07	1.86193e+07	x
SLD5_MOUSE	6	6	342.97	0.0109955	0.0266505	2.00005	0.909691	4	1	WT	KO	25944	DNA replication complex GINS protein SLD5 OS=Mus musculus OX=10090 GN=Gins4 PE=1 SV=1	1.8155e+06	1.62588e+06	1.32242e+06	1.00314e+06	706644	672051	x
